# Supplementary material for: Differentiating the roles of Mycobacterium tuberculosis substrate binding proteins, FecB and FecB2, in iron uptake
Source: PLoS Pathog. 2023 Sep 25;19(9):e1011650. doi: 10.1371/journal.ppat.1011650 (PMC10553834; doi:10.1371/journal.ppat.1011650)
Supplement: S1 Data — (XLSX) [file ppat.1011650.s019.xlsx]

## Sheet: Sheet1
UniProt Protein IDs	MSMEG #	M. tuberculosis orthologue	Subcellular localization	Fasta headers	Unique peptides	Mol. weight [kDa]	Sequence length	Score	Sequence coverage [%]	Intensity	iBAQ peptides	iBAQ	MS/MS count	Peptide sequences
A0QR99	MSMEG_1039	Rv3044 (FecB)	periplasm	tr|A0QR99|A0QR99_MYCS2 Periplasmic binding protein OS=Mycolicibacterium smegmatis (strain ATCC 700084 / mc(2)155) OX=246196 GN=MSMEG_1039 PE=4 SV=1	28	36.903	357	323.31	87.1	2003300000000	14	74177000000	953	AADPDLILGSAALTPGAFGELSDIAPTVFTGTPGAAWR;AAPDVAAIR;ADAVLKGDAWR;ADAVLKGDAWRK;AGAADDLIAGFEDAAR;AGAADDLIAGFEDAARK;AVGAATGR;DKADAVLK;DKADAVLKGDAWR;FTDKPYEEIPADSDDFSIADADIVYVSFASPAAR;GILDDLR;IADAGVLGNQR;IVAAALPDGSDAQPSYLGTVVHDVPPAGDR;IVVLSGDQLDALCALGLQSR;KLSANRDNR;KTGEDNDAAHFQASVVQLTENTVR;LSANRDNR;LSANRDNRVFVVNNEVWQTGQNIVAAR;NATADGADIAETTEVAGDPQR;PDESCAPEPVAADPAPR;RPDESCAPEPVAADPAPR;RPDESCAPEPVAADPAPRR;…
A0QRB3	MSMEG_1053	Rv3035	periplasm	tr|A0QRB3|A0QRB3_MYCS2 Uncharacterized protein OS=Mycolicibacterium smegmatis (strain ATCC 700084 / mc(2)155) OX=246196 GN=MSMEG_1053 PE=4 SV=1	19	44.643	427	323.31	56.7	83974000000	15	2728300000	151	DDVAPLTTSSR;DEGDRGEIVWTR;DEGDRGEIVWTRDDVAPLTTSSR;DEQLWALNSADGTVK;GLADCPLAR;GPLASPVLSADGQTVYVSGR;GPLASPVLSADGQTVYVSGRDEQLWALNSADGTVK;KPVIGMPTTPR;LLADGQLLVVTHLGQVLVFDSHR;LTAVRDEGDRGEIVWTR;PGQKPLLTQAWTSDAAGR;PLLTQAWTSDAAGR;QGGHGQALLVFDTGDGR;SAKGEVGAQVALGSAGYLAVNAQSAGGCSLMVWEADNNGR;SAPGAQSLR;SGNVGYAVAR;TLQTHPLPEATGWPVGVSIGHDGR;VVTATSDGQVYGFSPA;WRKPVIGMPTTPR
A0R623	MSMEG_6398	Rv1886c/Rv3804c	secreted	tr|A0R623|A0R623_MYCS2 Antigen 85-A OS=Mycolicibacterium smegmatis (strain ATCC 700084 / mc(2)155) OX=246196 GN=MSMEG_6398 PE=4 SV=1	10	35.701	335	221.56	46	8.3095e+09	15	230130000	44	ADDMWGSTNDPNNAWK;ANDPTENVATIANNGTR;DVKPTGSAVVGLSMAGSSALMLAAR;IWVYCGNGK;IWVYCGNGKPGELGGTDLPAK;NGVFNFPQSGTHNWAYWGQQLQAMKPDLQR;PGELGGTDLPAK;PGLPVEYLEVPSAAMGR;TNSTFQEK;VEFQSGGPGAPALYLLDGMR
A0QTT7	MSMEG_1959	Rv3193c	plasma membrane	sp|A0QTT7|Y1959_MYCS2 UPF0182 protein MSMEG_1959/MSMEI_1915 OS=Mycolicibacterium smegmatis (strain ATCC 700084 / mc(2)155) OX=246196 GN=MSMEG_1959 PE=1 SV=1	18	109.09	1003	208.18	23	2394300000	43	46519000	43	ADITPELQAHLR;AWMDVFPGTVKPK;DYVVAAR;EAEYISR;GGVPIGNWLNR;HAYGLTDETVTYR;ILFNRDPAER;IYFGPVISNTPADYAIVGK;LAFNAISTDTAVSQDLGVIGR;LLDPTIVSPAFTQFQQGK;LTVLTIPGQVNGPK;NDNSASFQLTSALNR;NFLFSNVIGENSK;NFYYFPDQLSIDR;NYENTGQTTAAQVAADR;SGDFAEYGQALQR;VAMLYNDR;YPEDLFK
A0R582	MSMEG_6099	Rv3604c	membrane	tr|A0R582|A0R582_MYCS2 Probable conserved transmembrane protein rich in alanine OS=Mycolicibacterium smegmatis (strain ATCC 700084 / mc(2)155) OX=246196 GN=MSMEG_6099 PE=4 SV=1	14	55.679	516	145.64	34.3	1.7862e+09	22	60087000	31	AAARPAGR;ANLEILFDADLAHRPALETDR;ELASELR;FPSQPTPQPGPQFTPQPSDEPR;FQAAPTTGGR;LDVPDVETTDIR;LDVPDVETTDIRDYR;LVYDLQLDR;QPTPPAPPQTPPPAAPPQAPPR;REYELTVETQLR;REYELTVETQLRR;RLDEEQAPAPQAER;RPADGGAHRFPSQPTPQPGPQFTPQPSDEPR;RPADGGFDR
A0QU51	MSMEG_2078	Rv1886c/Rv3804c	secreted	sp|A0QU51|A85B_MYCS2 Diacylglycerol acyltransferase/mycolyltransferase Ag85B OS=Mycolicibacterium smegmatis (strain ATCC 700084 / mc(2)155) OX=246196 GN=fbpB PE=2 SV=1	6	35.189	325	83.734	26.2	4928400000	11	217140000	30	ANDMWGPTEDPNSAWK;ANDMWGPTEDPNSAWKR;DNYIAAGGNNGVFNFPNNGTHNWAYWGR;ELQAMVPDLQR;NDPMVQIPR;VQFQSGGPGSHAVYLLDGLR
A0R2C3	MSMEG_5061	Rv1235	secreted	tr|A0R2C3|A0R2C3_MYCS2 Bacterial extracellular solute-binding protein OS=Mycolicibacterium smegmatis (strain ATCC 700084 / mc(2)155) OX=246196 GN=MSMEG_5061 PE=1 SV=1	10	50.14	465	38.836	29.7	1.0557e+09	19	24571000	26	EGGPSWIAVQGK;LALEQGK;MSATLAPISDIDPER;QQLTNAAVRPATPVYQAVSTR;SVATAPGADPSITQTDENTAR;TADELTEAVQK;TSLYDDPAFQKK;VTLGGLNLAVASTSQHK;VTLTDTPEHR;YTSIEGGLPAVR
A0QNG1	MSMEG_0028	Rv0014c	plasma membrane	sp|A0QNG1|PKNB_MYCS2 Serine/threonine-protein kinase PknB OS=Mycolicibacterium smegmatis (strain ATCC 700084 / mc(2)155) OX=246196 GN=pknB PE=1 SV=1	9	66.317	625	236.79	18.2	529630000	24	12536000	24	DTVIQIR;FRESPSPSTPEQK;HADVTPELDAVVLK;LTALGWTGVLDKGPDVR;TNAVVTQSPSAGTPVNK;TNAVVTQSPSAGTPVNKDAK;TTPQHLSDRYELGEILGFGGMSEVHLAR;VLTDAER;VMDFGIAR
A0QP27	MSMEG_0250	Rv0206c	plasma membrane	sp|A0QP27|MMPL3_MYCS2 Trehalose monomycolate exporter MmpL3 OS=Mycolicibacterium smegmatis (strain ATCC 700084 / mc(2)155) OX=246196 GN=mmpL3 PE=1 SV=1	12	109.4	1013	105.28	14.8	18365000000	49	2830400	23	ALTVSGFTDPDNDPEK;AMPPQGR;APRPGGPAQPPAPPQREER;ERPANDSGSKDPSVR;GGGMSAQDLLR;LAGLNPLASELTGTIGEDQKR;LGLGETELPDER;LLGDDCWWAPR;NAVNSAVHGGAGSAAAPTER;PGGPAQPPAPPQREER;TEPLTLVMK;VIQNGLENR
A0R204	MSMEG_4940	Rv1306	membrane	sp|A0R204|ATPF_MYCS2 ATP synthase subunit b OS=Mycolicibacterium smegmatis (strain ATCC 700084 / mc(2)155) OX=246196 GN=atpF PE=1 SV=1	5	17.621	170	323.31	34.7	1283800000	6	41665000	20	AQASALRDEAR;AQASGEVAQTLTQADQQLSAQGDQVR;KSAEQVAAAQADYEKEMAEAR;RAQASGEVAQTLTQADQQLSAQGDQVR;SAEQVAAAQADYEKEMAEAR
A0R033	MSMEG_4244	Rv2178c	plasma membrane	sp|A0R033|AROG_MYCS2 Phospho-2-dehydro-3-deoxyheptonate aldolase AroG OS=Mycolicibacterium smegmatis (strain ATCC 700084 / mc(2)155) OX=246196 GN=aroG PE=3 SV=1	11	50.731	464	40.24	27.6	678590000	25	26207000	19	AFLLQGGDCAETFVDNTEPHIR;AYANASAAMNLMR;DLLPPIIEK;GLLADVAQGK;LDPNNEPGR;LSNPAETDGAAK;QRLDSALAKPAVQQPSWDPDAAK;SSDVDALGLK;VRDLLPPIIEK;YEALAGEIDR;YETACDPR
A0QWJ2	MSMEG_2961	Rv2587c (SecD)	plasma membrane	tr|A0QWJ2|A0QWJ2_MYCS2 Protein translocase subunit SecD OS=Mycolicibacterium smegmatis (strain ATCC 700084 / mc(2)155) OX=246196 GN=secD PE=3 SV=1	8	63.646	620	76.505	18.9	1.0327e+09	19	49098000	18	DALNQAQQIISAR;EAIPGGNTQITGQFTADSAK;ELANVLK;LGIDLQGGTR;LNGLGAVQQIAR;NATSGLDQQQGQYVVDVEFK;SGGAQTWADFTAANVGTQTAFTLDSK;SIMSGEEIK
A0R7J7	MSMEG_6942	Rv3921c	membrane	tr|A0R7J7|A0R7J7_MYCS2 Foldase YidC OS=Mycolicibacterium smegmatis (strain ATCC 700084 / mc(2)155) OX=246196 GN=MSMEG_6942 PE=3 SV=1	8	40.446	367	49.806	31.1	742880000	9	58913000	17	AQPGGQAGAEGEAGSATELTGESSGTSEPTTDSGATGASGTSGTTPTNR;IEKEEEAK;IEKEEEAKK;LGLSVEENR;MALEMQK;QMQELQPQIK;QSVEAAANPQTAMMNK;RAANAPAPGAKPNR
A0R607	MSMEG_6382	Rv3790	membrane	sp|A0R607|DPRE1_MYCS2 Decaprenylphosphoryl-beta-D-ribose oxidase OS=Mycolicibacterium smegmatis (strain ATCC 700084 / mc(2)155) OX=246196 GN=dprE1 PE=1 SV=2	9	50.377	460	26.425	20.9	408220000	23	11613000	16	AALPHGLWVPVLPGTR;AGLHEFVTELDR;AGLHEFVTELDRR;QVTVGGAIGCDIHGK;SGHYSFLNVFK;SIIVDIQR;SVDPDGVFASDMAR;TTAETFHAMYPR;VLEFGGR
A0R2B0	MSMEG_5048	Rv1249c	membrane	tr|A0R2B0|A0R2B0_MYCS2 Uncharacterized protein OS=Mycolicibacterium smegmatis (strain ATCC 700084 / mc(2)155) OX=246196 GN=MSMEG_5048 PE=4 SV=1	5	26.261	253	70.921	27.7	860840000	12	39895000	15	ALADLLGTGR;ALVLSVLVGEDSKR;NLPATVEGANGLSDDPGTAAK;SQQPDATPAQIVSR;VLSHIIESSTR
A0R610	MSMEG_6385	Rv3791	periplasm	sp|A0R610|DPRE2_MYCS2 Decaprenylphosphoryl-2-keto-beta-D-erythro-pentose reductase OS=Mycolicibacterium smegmatis (strain ATCC 700084 / mc(2)155) OX=246196 GN=dprE2 PE=1 SV=1	6	27.137	254	10.447	32.3	526020000	11	24405000	15	AQGSGQIIAMSSAAGER;EAPLTVDKEYVAELAVTASAK;GKELVWAPGAFR;IVLAVMPGDPGR;RSNFVYGSTK;VLVIRPGQVR
A0R057	MSMEG_4268	Rv2200c	membrane	tr|A0R057|A0R057_MYCS2 Cytochrome aa3 subunit 2 OS=Mycolicibacterium smegmatis (strain ATCC 700084 / mc(2)155) OX=246196 GN=MSMEG_4268 PE=1 SV=1	6	38.039	341	116.79	22.6	638810000	15	42588000	15	ANNSDNVFQVSEIQQTGAFVGR;ATDTELPR;EAMTSRPEGK;IETLGTSSEIPVLVLPAGK;RGELVPQASK;VVEPNDFK
A0R2C0	MSMEG_5058	Rv1238	membrane	tr|A0R2C0|A0R2C0_MYCS2 ABC transporter, ATP-binding protein SugC OS=Mycolicibacterium smegmatis (strain ATCC 700084 / mc(2)155) OX=246196 GN=MSMEG_5058 PE=1 SV=1	5	43.656	406	22.174	18.5	570020000	18	7049100	15	AEIVLDR;ALTFSVR;LGTTTVYVTHDQTEAMTLGDR;QARPENIIVGIRPEHIEDSALLDGYAR;TGEQIELAIDTTK
A0QYF6	MSMEG_3641	Rv1836c	membrane	tr|A0QYF6|A0QYF6_MYCS2 VWFA domain-containing protein OS=Mycolicibacterium smegmatis (strain ATCC 700084 / mc(2)155) OX=246196 GN=MSMEG_3641 PE=4 SV=1	9	80.66	762	50.589	16.3	262640000	36	7295600	15	AEDATSPDSDVTDFGPIANPVSIADESTR;GNSVLVITTGPHTDR;IGDSGPATPR;LPNWGTLK;LSAAGGTPPPPPR;SLDGPGLQEFIR;SLVTSPVVLATSPELK;TALGQQNWQK;YNQSASPVGDK
A0QW31	MSMEG_2788	Rv2670c	membrane	tr|A0QW31|A0QW31_MYCS2 ATP/GTP-binding integral membrane protein OS=Mycolicibacterium smegmatis (strain ATCC 700084 / mc(2)155) OX=246196 GN=MSMEG_2788 PE=4 SV=1	6	37.149	345	36.212	20.9	376060000	19	12031000	14	FAAQDFLR;IEGPDYR;LVALTDR;LYDAGIPVLASGTK;QFCEQAAER;YHALIEGVSEVFITGVHPIEDQSVALR
A0R062	MSMEG_4273	Rv2206	membrane	tr|A0R062|A0R062_MYCS2 Integral membrane protein OS=Mycolicibacterium smegmatis (strain ATCC 700084 / mc(2)155) OX=246196 GN=MSMEG_4273 PE=4 SV=1	4	25.653	228	18.79	15.4	427250000	5	46883000	12	GPVAPAPLTAAEAR;LGFYASSR;MMAGEEAYLLPR;RGPVAPAPLTAAEAR
A0R4H0	MSMEG_5830	Rv0798c	encapsulin nanocompartment	tr|A0R4H0|A0R4H0_MYCS2 29 kDa antigen Cfp29 OS=Mycolicibacterium smegmatis (strain ATCC 700084 / mc(2)155) OX=246196 GN=MSMEG_5830 PE=1 SV=1	7	28.73	265	47.032	34.7	598360000	11	44935000	12	DAKPLVR;GSQDSDWDPVKDAAK;KLAFVEDR;LAFVEDR;SSSSNPALALPDDAR;VSETTAHGYPIR;VVDVSGPNGPTTASVSTGHLLDVSPPGDGVIAHLR
Q2YHI9	MSMEG_0380	Rv0451c (MmpS4)	periplasm	tr|Q2YHI9|Q2YHI9_MYCS2 MmpS4 OS=Mycolicibacterium smegmatis (strain ATCC 700084 / mc(2)155) OX=246196 GN=mmpS4 PE=3 SV=1	4	15.18	139	57.377	41	154560000	8	14573000	11	IIVDDEVKAEK;TTAVGSIMAQGDSDTIGCR;VSLPWSLHFDIGK;VSNQTNAFTSCLLK
A0QV43	MSMEG_2441	Rv2903c	membrane	tr|A0QV43|A0QV43_MYCS2 Signal peptidase I OS=Mycolicibacterium smegmatis (strain ATCC 700084 / mc(2)155) OX=246196 GN=lepB PE=3 SV=1	5	31.178	289	18.969	23.2	308390000	15	11311000	11	AATGLTVDGK;FTEPRPGDVVVFK;GPPSWNIGYK;GVQNALSFIGFVPPDENDLVKR;VHCTNLPADAQK
A0QSH7	MSMEG_1483	Rv0732 (SecY)	membrane	tr|A0QSH7|A0QSH7_MYCS2 Protein translocase subunit SecY OS=Mycolicibacterium smegmatis (strain ATCC 700084 / mc(2)155) OX=246196 GN=secY PE=3 SV=1	4	47.581	441	6.5233	11.1	612490000	12	26335000	11	FGGFIPGIRPGKPTADYLR;MLSAFISSLR;MYGGTSTYLPLK;RIPVQYAK
A0R625	MSMEG_6400	Rv3805c	membrane	tr|A0R625|A0R625_MYCS2 Probable conserved transmembrane protein OS=Mycolicibacterium smegmatis (strain ATCC 700084 / mc(2)155) OX=246196 GN=MSMEG_6400 PE=4 SV=1	4	70.495	645	21.049	7.9	397720000	24	6635900	11	IDRVPLYELR;RFLSNIVHSYEFTK;VIDQIGLTNPLAQHTQR;VTYTGIVDER
A0QU81	MSMEG_2111	Rv1885c	secreted	sp|A0QU81|SCMU_MYCS2 Secreted chorismate mutase OS=Mycolicibacterium smegmatis (strain ATCC 700084 / mc(2)155) OX=246196 GN=MSMEG_2111 PE=1 SV=1	3	19.49	181	27.976	23.2	90865000	11	4072000	10	HALEYATHSYCR;LDPAAAPSSAPDLSESR;NQIDATSSVEHTR
A0QWJ4	MSMEG_2963	Rv2585c	secreted	tr|A0QWJ4|A0QWJ4_MYCS2 Bacterial extracellular solute-binding protein, family protein 5 OS=Mycolicibacterium smegmatis (strain ATCC 700084 / mc(2)155) OX=246196 GN=MSMEG_2963 PE=4 SV=1	5	58.2	555	30.56	11	141500000	25	5659900	10	DNDLNAIENIAK;IGYQTPNAR;LAAIVGAIAK;LSPASEDAFSVAEGTAEGGR;NAEMPIANAR
A0R6H8	MSMEG_6554	Rv1348 (IrtA)	membrane	sp|A0R6H8|IRTA_MYCS2 Mycobactin import ATP-binding/permease protein IrtA OS=Mycolicibacterium smegmatis (strain ATCC 700084 / mc(2)155) OX=246196 GN=irtA PE=1 SV=1	6	93.262	860	32.583	6.3	523910000	11	13999000	10	DAQIHDR;DAQIHDRIMR;GDDDKTPEVNPAPR;IVETGTHER;MRVHWVVR;MRVHWVVREDATSLAGAIEAR
A0R1Z9	MSMEG_4935	Rv1311	membrane	sp|A0R1Z9|ATPE_MYCS2 ATP synthase epsilon chain OS=Mycolicibacterium smegmatis (strain ATCC 700084 / mc(2)155) OX=246196 GN=atpC PE=1 SV=1	4	13.265	121	53.487	33.1	254330000	8	31791000	9	ADLNVEIVAVER;IAVDGGFLSVTEETVR;MADLNVEIVAVER;TTAGEIGILPR
A0R5G4	MSMEG_6182	Rv3669	membrane	tr|A0R5G4|A0R5G4_MYCS2 Uncharacterized protein OS=Mycolicibacterium smegmatis (strain ATCC 700084 / mc(2)155) OX=246196 GN=MSMEG_6182 PE=4 SV=1	4	18.573	169	31.497	25.4	730120000	9	77986000	9	AEVELAK;DATAQVSTLVR;QTIESVK;TPAQVDADAKPASDPSGW
A0R050	MSMEG_4261	Rv2194	membrane	tr|A0R050|A0R050_MYCS2 Cytochrome bc1 complex cytochrome c subunit OS=Mycolicibacterium smegmatis (strain ATCC 700084 / mc(2)155) OX=246196 GN=MSMEG_4261 PE=1 SV=1	3	27.846	268	122.99	22.4	1222200000	10	46860000	9	DDHGAVAQESLIGGDVAR;DIVAYVR;GEAQAPSKPPHFDESQIDALGAYVQANGGGPTVPR
A0QWJ3	MSMEG_2962	Rv2586c	membrane	tr|A0QWJ3|A0QWJ3_MYCS2 Protein-export membrane protein SecF OS=Mycolicibacterium smegmatis (strain ATCC 700084 / mc(2)155) OX=246196 GN=secF PE=3 SV=1	4	45.007	422	89.982	11.8	156920000	14	11208000	9	AETLTNEETEELR;GADGQPSK;NALFDTLQPK;SPESVVTVGSGGSATLQIR
A0R2U6	MSMEG_5238	Rv1100	membrane	tr|A0R2U6|A0R2U6_MYCS2 Uncharacterized protein OS=Mycolicibacterium smegmatis (strain ATCC 700084 / mc(2)155) OX=246196 GN=MSMEG_5238 PE=4 SV=1	4	21.617	207	23.184	26.1	219950000	8	27494000	8	LPGPAQIAITGAGGTDEYR;LPVLPDGWQANSGGR;QSPLPVQR;TTQPTPAPKPEK
A0R2T3	MSMEG_5225	Rv1109c	lipid droplet	tr|A0R2T3|A0R2T3_MYCS2 Uncharacterized protein OS=Mycolicibacterium smegmatis (strain ATCC 700084 / mc(2)155) OX=246196 GN=MSMEG_5225 PE=4 SV=1	4	21.891	205	26.9	37.1	605990000	7	27631000	8	APFVTLLANR;FALYSTGTPDSAESEPAAR;LLVGAAVTTLEEAR;SSEPSKPSEPETGEAPAVVAEMDYDSLTLAQLR
A0R028	MSMEG_4239	Rv2171	membrane	tr|A0R028|A0R028_MYCS2 LppM protein OS=Mycolicibacterium smegmatis (strain ATCC 700084 / mc(2)155) OX=246196 GN=MSMEG_4239 PE=4 SV=1	3	24.689	231	5.825	13.9	76365000	13	3288800	8	AGDLVILEGR;LRPGVVSTMNAQAR;VAVSEYSR
A0QNE2	MSMEG_0007	Rv0007	membrane	tr|A0QNE2|A0QNE2_MYCS2 DUF3566 domain-containing protein OS=Mycolicibacterium smegmatis (strain ATCC 700084 / mc(2)155) OX=246196 GN=MSMEG_0007 PE=4 SV=1	3	27.228	260	68.638	15	348230000	9	10813000	8	IQVANRPQPSGPVR;TAQQPGQPLGDTEQQPR;TAQQPGQPLGDTEQQPRPAPRPEPR
A0R0S7	MSMEG_4493	Rv2364c	membrane	tr|A0R0S7|A0R0S7_MYCS2 GTPase Era OS=Mycolicibacterium smegmatis (strain ATCC 700084 / mc(2)155) OX=246196 GN=era PE=3 SV=1	4	33.177	301	9.7784	14.6	195120000	12	8040300	8	SGFVCFVGRPNTGK;STLTNALVGQK;VAITSNRPQTTR;WIYQQIR
A0R5H6	MSMEG_6195	Rv3680	membrane	tr|A0R5H6|A0R5H6_MYCS2 Ion-transporting ATPase OS=Mycolicibacterium smegmatis (strain ATCC 700084 / mc(2)155) OX=246196 GN=MSMEG_6195 PE=4 SV=1	5	40.339	376	5.3686	17.3	19061000	21	243130	8	AIADQITGVTETA;DLGNTPQR;LGQLLSEDKWDLVVVDTPPSR;LVTGAVGLAMK;THPTLCDLHAEK
A0R5G6	MSMEG_6183	Rv3671c	membrane	tr|A0R5G6|A0R5G6_MYCS2 Serine protease OS=Mycolicibacterium smegmatis (strain ATCC 700084 / mc(2)155) OX=246196 GN=MSMEG_6183 PE=4 SV=1	5	40.928	396	13.316	15.2	10622000000	12	7315700	8	GVAPSCQK;GVAPSCQKVLEGSGFVVAPSR;QGNSGGPMINR;TPIVNVDAPDAALADDAVVAATRPSVVK;VLEGSGFVVAPSR
A0QWJ1	MSMEG_2960	Rv2588c	plasma membrane	tr|A0QWJ1|A0QWJ1_MYCS2 Preprotein translocase, YajC subunit OS=Mycolicibacterium smegmatis (strain ATCC 700084 / mc(2)155) OX=246196 GN=yajC PE=3 SV=1	2	11.9	107	76.382	25.2	592170000	4	148040000	7	DRIDSGLAQDDDELSEHTNDTDGYKND;IDSGLAQDDDELSEHTNDTDGYKND
A0QX21	MSMEG_3144	Rv1476	membrane	tr|A0QX21|A0QX21_MYCS2 Putative membrane protein OS=Mycolicibacterium smegmatis (strain ATCC 700084 / mc(2)155) OX=246196 GN=MSMEG_3144 PE=4 SV=1	4	20.759	200	6.2976	20	83565000	9	9285000	7	DGQSVGDATPIEH;NPAIDTPLR;QVVADAR;VTLEAGQDVAK
A0R565	MSMEG_6081	Rv3587c	membrane	tr|A0R565|A0R565_MYCS2 Uncharacterized protein OS=Mycolicibacterium smegmatis (strain ATCC 700084 / mc(2)155) OX=246196 GN=MSMEG_6081 PE=4 SV=1	3	26.826	261	28.366	16.9	184200000	9	20466000	7	EGDDCPDSTLAVK;GITSQPEYVVGDQPK;LWSNLDCAPSNETLVK
A0QQH1	MSMEG_0753	Rv0361	membrane	tr|A0QQH1|A0QQH1_MYCS2 Uncharacterized protein OS=Mycolicibacterium smegmatis (strain ATCC 700084 / mc(2)155) OX=246196 GN=MSMEG_0753 PE=4 SV=1	3	28.976	266	45.616	24.4	272630000	16	4568000	7	FTAPSSFDGSTQK;PNPSEPNEDHTPSSEDPTEPSR;VTLSSEHEPATEVFGLPTEPGQATPQGDER
A0R5Z1	MSMEG_6366	Rv3781	membrane	tr|A0R5Z1|A0R5Z1_MYCS2 O-antigen export system, ATP-binding protein OS=Mycolicibacterium smegmatis (strain ATCC 700084 / mc(2)155) OX=246196 GN=MSMEG_6366 PE=3 SV=1	3	29.41	269	6.4321	11.2	89582000	19	4714800	7	EVLEETAR;LLSGIYEPTR;NQSNVVVIEALR
A0QX26	MSMEG_3149	Rv1481	plasma membrane	tr|A0QX26|A0QX26_MYCS2 VWFA domain-containing protein OS=Mycolicibacterium smegmatis (strain ATCC 700084 / mc(2)155) OX=246196 GN=MSMEG_3149 PE=3 SV=1	4	34.948	327	41.094	15.6	249300000	15	16620000	7	ETVPSNPDNPK;IAQLSGGDAFTASSLEQLK;LVAAQEAAK;QPVPVDDEMLEK
A0R5H5	MSMEG_6193	Rv3679	membrane	tr|A0R5H5|A0R5H5_MYCS2 Anion-transporting ATPase OS=Mycolicibacterium smegmatis (strain ATCC 700084 / mc(2)155) OX=246196 GN=MSMEG_6193 PE=4 SV=1	4	36.835	344	11.608	16.3	57922000	17	3407200	7	AAEGDLDADTIR;GGPVHSQAEGVVK;SGYDAVVVDSPPTGR;STIAAALALALAAHGR
A0R261	MSMEG_4999	Rv1280c	secreted	tr|A0R261|A0R261_MYCS2 Bacterial extracellular solute-binding protein, family protein 5 OS=Mycolicibacterium smegmatis (strain ATCC 700084 / mc(2)155) OX=246196 GN=MSMEG_4999 PE=4 SV=1	4	61.075	568	6.4915	7.6	90769000	22	4125900	7	AFQIASLNGSDR;AIATMGELDPEK;DVLYDSQSTR;ISSPEVDTK
A0QYH0	MSMEG_3655	Rv1819c	membrane	tr|A0QYH0|A0QYH0_MYCS2 ABC transporter, permease/ATP-binding protein OS=Mycolicibacterium smegmatis (strain ATCC 700084 / mc(2)155) OX=246196 GN=MSMEG_3655 PE=4 SV=1	5	71.633	641	15.321	9.2	99003000	29	2837500	7	FIDDTIDNPDQR;LDEVQDWAK;LEVGDTLVITGPSGSGK;LHGLVVANEEAR;LTSDWLDGK
A0QX31	MSMEG_3154	Rv1487	membrane	tr|A0QX31|A0QX31_MYCS2 Membrane protein implicated in regulation of membrane protease activity OS=Mycolicibacterium smegmatis (strain ATCC 700084 / mc(2)155) OX=246196 GN=MSMEG_3154 PE=4 SV=1	3	15.385	144	4.6808	21.5	51330000	6	8555000	6	ALEGRPALVLDR;IDGATAVVFK;VASHEGQVK
A0QWQ6	MSMEG_3027	Rv2553c	membrane	tr|A0QWQ6|A0QWQ6_MYCS2 Endolytic murein transglycosylase OS=Mycolicibacterium smegmatis (strain ATCC 700084 / mc(2)155) OX=246196 GN=mltG PE=3 SV=1	2	44.543	414	10.578	7.2	97222000	18	4435900	6	AQVTPWNTYASEGLPR;DYDQHLANIEIAQR
A0QV26	MSMEG_2424	Rv2921c	membrane	tr|A0QV26|A0QV26_MYCS2 Signal recognition particle receptor FtsY OS=Mycolicibacterium smegmatis (strain ATCC 700084 / mc(2)155) OX=246196 GN=ftsY PE=3 SV=1	3	50.683	491	9.9189	7.3	76045000	18	1562800	6	AAAADQLQTWGSR;EVLMAELRPELPR;VVLGAADTFR
A0R7I5	MSMEG_6929	Rv3910	membrane	tr|A0R7I5|A0R7I5_MYCS2 Integral membrane protein MviN, putative OS=Mycolicibacterium smegmatis (strain ATCC 700084 / mc(2)155) OX=246196 GN=MSMEG_6929 PE=4 SV=1	2	125.53	1216	13.627	2	121450000	45	1403200	6	AIQSLAAAAEAAHR;TGSNTISVGR
A0QW05	MSMEG_2761	Rv2700	secreted	tr|A0QW05|A0QW05_MYCS2 Putative secreted alanine rich protein OS=Mycolicibacterium smegmatis (strain ATCC 700084 / mc(2)155) OX=246196 GN=MSMEG_2761 PE=4 SV=1	4	22.852	216	42.771	32.9	92591000	9	2230800	5	AVLASLRPDATQPADSSLVSK;DLGFAQPDAANDPIYSSTR;VAQITEGTAFDR;VLNASGQGGQAGEIASELR
A0QQ48	MSMEG_0626	Rv0292 (EccE3)	plasma membrane	sp|A0QQ48|ECCE3_MYCS2 ESX-3 secretion system protein EccE3 OS=Mycolicibacterium smegmatis (strain ATCC 700084 / mc(2)155) OX=246196 GN=eccE3 PE=1 SV=1	2	33.185	309	15.013	8.7	86920000	14	4459400	5	HRPALAALNPLSTER;IPLQDTTEVVGR
A0QQB4	MSMEG_0695	Rv0342	membrane	tr|A0QQB4|A0QQB4_MYCS2 Isoniazid inductible protein IniA OS=Mycolicibacterium smegmatis (strain ATCC 700084 / mc(2)155) OX=246196 GN=MSMEG_0695 PE=4 SV=1	3	65.894	602	5.869	8	35899000	27	1329600	5	QIVDANIAHLQR;SHAISLNDKELNEESNFPAIVK;SLNESLQAAIAAAK
A0R0R8	MSMEG_4484	Rv2345	membrane	tr|A0R0R8|A0R0R8_MYCS2 Putative conserved transmembrane protein OS=Mycolicibacterium smegmatis (strain ATCC 700084 / mc(2)155) OX=246196 GN=MSMEG_4484 PE=4 SV=1	4	71.673	680	7.6233	6.5	213280000	33	6463000	5	DAAVQAAGEAK;DLVINAPAR;KALAQAFNVR;LDLMTQQMVDLSAR
A0R542	MSMEG_6058	Rv3270	membrane	tr|A0R542|A0R542_MYCS2 Cadmium transporting P-type ATPase OS=Mycolicibacterium smegmatis (strain ATCC 700084 / mc(2)155) OX=246196 GN=MSMEG_6058 PE=3 SV=1	4	75.512	712	4.3074	6.6	2823600	34	83047	5	APIQTVGENFSR;LVVTAEAVGSHTTIGR;TGSVVVWYSPR;VEEAQQHR
A0R7G2	MSMEG_6900	Rv0050	membrane	sp|A0R7G2|PBP1A_MYCS2 Penicillin-binding protein 1A OS=Mycolicibacterium smegmatis (strain ATCC 700084 / mc(2)155) OX=246196 GN=ponA1 PE=3 SV=1	3	81.566	785	17.689	6.5	72836000	38	1916700	5	AVADNVTSAMQPIAGWSR;GGGGPSGPGGPSGPGR;TPQVSTILASDGSEIAR
A0QP03;A0QY11	MSMEG_0226	Rv0677c (MmpS5)	periplasm	tr|A0QP03|A0QP03_MYCS2 MmpS5 protein OS=Mycolicibacterium smegmatis (strain ATCC 700084 / mc(2)155) OX=246196 GN=MSMEG_0226 PE=3 SV=1;tr|A0QY11|A0QY11_MYCS2 MmpS5 protein OS=Mycolicibacterium smegmatis (strain ATCC 700084 / mc(2)155) OX=246196 GN=MSMEG_349	3	15.409	142	11.436	26	81426000	4	79994000	4	ITVDDELK;ITVDDELKDER;TFFGSGDDPSLASAK
A0QNG6	MSMEG_0034	Rv0019c	plasma membrane	sp|A0QNG6|FHAB_MYCS2 FHA domain-containing protein FhaB OS=Mycolicibacterium smegmatis (strain ATCC 700084 / mc(2)155) OX=246196 GN=fhaB PE=1 SV=1	2	17.125	155	10.508	16.1	319080000	9	35453000	4	ITLGNQPVLIGR;QLVVTEGALAGTR
A0QXA9	MSMEG_3234	Rv1624c	membrane	tr|A0QXA9|A0QXA9_MYCS2 Integral membrane protein OS=Mycolicibacterium smegmatis (strain ATCC 700084 / mc(2)155) OX=246196 GN=MSMEG_3234 PE=4 SV=1	2	19.563	191	4.3823	8.9	633990000	5	126800000	4	KLGAALSTGSPSAPPVS;LGAALSTGSPSAPPVS
A0R5G2	MSMEG_6180	Rv3668c	secreted	tr|A0R5G2|A0R5G2_MYCS2 Secreted protein OS=Mycolicibacterium smegmatis (strain ATCC 700084 / mc(2)155) OX=246196 GN=MSMEG_6180 PE=4 SV=1	2	22.888	226	2.4633	8	58196000	6	9699400	4	FGEIACK;VTPTNNINGFR
A0QW13	MSMEG_2769	Rv2692	plasma membrane	tr|A0QW13|A0QW13_MYCS2 Trk system potassium uptake protein TrkA OS=Mycolicibacterium smegmatis (strain ATCC 700084 / mc(2)155) OX=246196 GN=MSMEG_2769 PE=4 SV=1	2	24.412	222	4.321	11.3	98063000	11	5496400	4	ELLESNHEVTLLER;VAIAGAGAVGR
A0QWY8	MSMEG_3111	Rv2040c	secreted	tr|A0QWY8|A0QWY8_MYCS2 Extracellular solute-binding protein, family protein 1 OS=Mycolicibacterium smegmatis (strain ATCC 700084 / mc(2)155) OX=246196 GN=MSMEG_3111 PE=4 SV=1	3	47.284	442	7.285	9.7	54829000	17	3225200	4	ALDAYIETYR;TAAPANSLAWGFDEAFR;VVGEILSDAAPLTQGK
A0R6H7	MSMEG_6553	Rv1349 (IrtB)	membrane	sp|A0R6H7|IRTB_MYCS2 Mycobactin import ATP-binding/permease protein IrtB OS=Mycolicibacterium smegmatis (strain ATCC 700084 / mc(2)155) OX=246196 GN=irtB PE=1 SV=1	3	60.649	576	6.8644	6.9	57760000	12	4813300	4	LARVDELTAR;RGTLGLYTVLTVLSVVIR;RQHEAADWQITH
A0QQI1	MSMEG_0763	Rv0450c (MmpL4)	plasma membrane	tr|A0QQI1|A0QQI1_MYCS2 Antibiotic transporter OS=Mycolicibacterium smegmatis (strain ATCC 700084 / mc(2)155) OX=246196 GN=MSMEG_0763 PE=4 SV=1	2	68.045	664	43.256	5.1	56526000	21	951550	4	GSVQHADADAVVGGSDAQAR;VGATALTESGVWHR
A0R398	MSMEG_5395	Rv1028c	membrane	tr|A0R398|A0R398_MYCS2 Histidine kinase OS=Mycolicibacterium smegmatis (strain ATCC 700084 / mc(2)155) OX=246196 GN=MSMEG_5395 PE=4 SV=1	2	89.054	839	2.2247	2.3	31061000	38	817390	4	GADLTALLER;TTRASNASK
A0QQB0	MSMEG_0690	Rv0338c	membrane	tr|A0QQB0|A0QQB0_MYCS2 Iron-sulfur cluster-binding protein OS=Mycolicibacterium smegmatis (strain ATCC 700084 / mc(2)155) OX=246196 GN=MSMEG_0690 PE=4 SV=1	3	110.9	1042	6.5764	3	138020000	46	3000500	4	GLCCGAGGAR;LVIMNLR;VMITDGVDDVAASR
A0QR05	MSMEG_0940	Rv0497	membrane	tr|A0QR05|A0QR05_MYCS2 Uncharacterized protein OS=Mycolicibacterium smegmatis (strain ATCC 700084 / mc(2)155) OX=246196 GN=MSMEG_0940 PE=4 SV=1	2	38.015	356	21.264	7.3	83984000	16	5249000	3	EAAVVADQPAPDAGAAR;RNQFASGTR
A0QYK0	MSMEG_3685	Rv0313	membrane	tr|A0QYK0|A0QYK0_MYCS2 Uncharacterized protein OS=Mycolicibacterium smegmatis (strain ATCC 700084 / mc(2)155) OX=246196 GN=MSMEG_3685 PE=4 SV=1	2	15.315	143	2.5424	14	87778000	10	8777800	2	AGLAGLLDEFSR;MFTTSGER
A0R2X0	MSMEG_5262	Rv1081c	membrane	tr|A0R2X0|A0R2X0_MYCS2 Uncharacterized protein OS=Mycolicibacterium smegmatis (strain ATCC 700084 / mc(2)155) OX=246196 GN=MSMEG_5262 PE=4 SV=1	2	15.422	142	1.6873	13.4	0	8	0	2	EILVPPGSDR;VVQVTAEVK
A0QNI8	MSMEG_0058	Rv3614c/Rv3867	secreted	tr|A0QNI8|A0QNI8_MYCS2 Uncharacterized protein OS=Mycolicibacterium smegmatis (strain ATCC 700084 / mc(2)155) OX=246196 GN=MSMEG_0058 PE=4 SV=1	2	18.859	175	2.0861	10.9	1603300	7	229050	2	EHGHDDAATR;VHQIALSPK
A0R2B6	MSMEG_5054	Rv1244	membrane	tr|A0R2B6|A0R2B6_MYCS2 ABC transporter, quaternary amine uptake transporter (QAT) family protein, substrate-binding protein OS=Mycolicibacterium smegmatis (strain ATCC 700084 / mc(2)155) OX=246196 GN=MSMEG_5054 PE=4 SV=1	2	29.157	280	2.0543	9.6	100580000	13	7736900	2	AENIVPLYR;ALNEIAGVLDTGSLADMR
A0R621	MSMEG_6396	Rv3803c	secreted	tr|A0R621|A0R621_MYCS2 Antigen 85-C OS=Mycolicibacterium smegmatis (strain ATCC 700084 / mc(2)155) OX=246196 GN=MSMEG_6396 PE=4 SV=1	2	31.517	300	2.1489	8.3	60647000	10	2609700	2	FGNVDANR;WHDPAVHVQLLADSNTR
A0R2T1	MSMEG_5223	Rv1111c	membrane	tr|A0R2T1|A0R2T1_MYCS2 Uncharacterized protein OS=Mycolicibacterium smegmatis (strain ATCC 700084 / mc(2)155) OX=246196 GN=MSMEG_5223 PE=4 SV=1	2	41.007	368	2.1301	6.2	20999000	16	1312400	2	ASDEAPNAVVASITSK;LSSLLFR
A0QTT2	MSMEG_1954	Rv3197	membrane	tr|A0QTT2|A0QTT2_MYCS2 ABC1 family protein OS=Mycolicibacterium smegmatis (strain ATCC 700084 / mc(2)155) OX=246196 GN=MSMEG_1954 PE=4 SV=1	2	47.854	439	3.4533	5.5	20390000	28	728220	2	LTELTFGAPAR;SLDLPANLAIPLR
A0R0S9	MSMEG_4495	Rv2366c	membrane	tr|A0R0S9|A0R0S9_MYCS2 CBS domain protein OS=Mycolicibacterium smegmatis (strain ATCC 700084 / mc(2)155) OX=246196 GN=MSMEG_4495 PE=3 SV=1	2	49.444	456	2.4617	4.6	37801000	18	2100100	2	LATVVAERPR;TAGQATSLAVR
A0R0H0;A0QP02;A0QY12	MSMEG_4383	Rv0676c (MmpL5)	plasma membrane	tr|A0R0H0|A0R0H0_MYCS2 MmpL5 protein OS=Mycolicibacterium smegmatis (strain ATCC 700084 / mc(2)155) OX=246196 GN=MSMEG_4383 PE=4 SV=1;tr|A0QP02|A0QP02_MYCS2 MmpL4 protein OS=Mycolicibacterium smegmatis (strain ATCC 700084 / mc(2)155) OX=246196 GN=MSMEG_022	2	105.2	958	2.2139	2.7	416430000	39	10678000	2	SVSMSPDYAPSVIAMKR;VGEVFEEFK
A0QW29	MSMEG_2786	Rv2672	membrane	tr|A0QW29|A0QW29_MYCS2 Hydrolase, alpha/beta fold family protein OS=Mycolicibacterium smegmatis (strain ATCC 700084 / mc(2)155) OX=246196 GN=MSMEG_2786 PE=4 SV=1	2	54.607	529	2.8605	4	49639000	17	2920000	1	GTGMSGAIDCR;MVPMRDQLVR
