# Supplementary material for: Differentiating the roles of Mycobacterium tuberculosis substrate binding proteins, FecB and FecB2, in iron uptake
Source: PLoS Pathog. 2023 Sep 25;19(9):e1011650. doi: 10.1371/journal.ppat.1011650 (PMC10553834; doi:10.1371/journal.ppat.1011650)
Supplement: S2 Data — (XLSX) [file ppat.1011650.s020.xlsx]

## Sheet: Sheet1
Protein IDs	MSMEG #	M. tuberculosis orthologue	Subcellular localization	Fasta headers	Unique peptides	Mol. weight [kDa]	Sequence length	Score	Sequence coverage [%]	Intensity	iBAQ peptides	iBAQ	MS/MS count	Peptide sequences
Q2YHI9	MSMEG_0380	Rv0451c (MmpS4)	periplasm	tr|Q2YHI9|Q2YHI9_MYCS2 MmpS4 OS=Mycolicibacterium smegmatis (strain ATCC 700084 / mc(2)155) OX=246196 GN=mmpS4 PE=3 SV=1	20	15.18	139	323.31	97.1	11321000000	8	1177300000	294	AADSKPFDPK;AADSKPFDPKR;AEKVSNQTNAFTSCLLK;IIVDDEVK;IIVDDEVKAEK;IIVDDEVKAEKVSNQTNAFTSCLLK;LHNVFGAEK;LHNVFGAEKR;LHNVFGAEKRPSYADTK;LTYEVFGPPGTLADISYFDEDSNPQFVEK;PSYADTK;RLTYEVFGPPGTLADISYFDEDSNPQFVEK;RLWIPLLVIAVVAVGGFTVSR;RLWIPLLVIAVVAVGGFTVSRLHNVFGAEK;RPSYADTK;TTAVGSIMAQGDSDTIGCR;TTAVGSIMAQGDSDTIGCRIIVDDEVKAEK;VSLPWSLHFDIGK;VSLPWSLHFDIGKTTAVGSIMAQGDSDTIGCR;VSNQTNAFTSCLLK
A0QZY9	MSMEG_4198	Rv2139	membrane	sp|A0QZY9|PYRD_MYCS2 Dihydroorotate dehydrogenase (quinone) OS=Mycolicibacterium smegmatis (strain ATCC 700084 / mc(2)155) OX=246196 GN=pyrD PE=3 SV=1	11	37.166	354	148.41	52.5	61795000	17	2517900	29	ACGFTTLSEAVGSAVR;AETTKPVLVK;DGLLTPGVADLGPGGISGRPVAR;DLQAVAALRPILAAVK;GLAAWGALGFGYAEVGTVTAQPQPGNPAPR;LLNSLASFVVVNVSSPNTPGLR;LPDDHALLNR;LVLISVGGIETADDAWER;MGFNNEGAGALAQR;SDIPIGVNIGK;VTPAEEAVADYVTSAR
A0QWU7	MSMEG_3069	Rv1410c	membrane	sp|A0QWU7|MFS55_MYCS2 Probable triacylglyceride transporter MSMEG_3069/MSMEI_2992 OS=Mycolicibacterium smegmatis (strain ATCC 700084 / mc(2)155) OX=246196 GN=MSMEG_3069 PE=3 SV=1	5	58.286	560	116.09	10.4	278720000	13	20552000	25	AAGDAGSPMSLAER;AVPAAEHGIASAAVVVAR;FNQHLATLAAR;LIDPAGVR;LTAQAVR
A0R588	MSMEG_6105	Rv3610c	membrane	tr|A0R588|A0R588_MYCS2 ATP-dependent zinc metalloprotease FtsH OS=Mycolicibacterium smegmatis (strain ATCC 700084 / mc(2)155) OX=246196 GN=ftsH PE=3 SV=1	14	83.537	770	154.97	28.2	30212000	38	437070	25	AAEELVFREPTTGAVSDIEQATK;AELEAIFGDVK;EQTLNQLLVEMDGFGDR;GDNVNSAQIDDREQQVR;GVLLYGPPGTGK;GYKPVDTTVALAQIR;LTMFDDFGGR;QNSPCIIFVDEIDAVGR;TGGHAVAVPEDDKGLMTR;TMGTQADYSHEVAQIIDDEVR;TPGELAMER;VHSQGKPIAPDADLDGLAK;YGTEHGDPFLGR;YPTGYGVTLFNALQDK
A0QRQ3	MSMEG_1199	Rv0585c	membrane	tr|A0QRQ3|A0QRQ3_MYCS2 Uncharacterized protein OS=Mycolicibacterium smegmatis (strain ATCC 700084 / mc(2)155) OX=246196 GN=MSMEG_1199 PE=4 SV=1	9	84.776	791	114.85	12.5	25388000	24	769890	19	DEVKHQTGADQIEAETITR;DTVLTASR;GTPLDQCTDEATVGR;GWTLYAHNR;HQTGADQIEAETITR;LEEVWEDLIK;MLHDHQIAHGDLR;MRVDGRDIVVTGK;SDETAPLQTSMR
A0R260	MSMEG_4997	Rv1281c	membrane	tr|A0R260|A0R260_MYCS2 ABC transporter, ATP-binding protein OppD OS=Mycolicibacterium smegmatis (strain ATCC 700084 / mc(2)155) OX=246196 GN=oppD PE=4 SV=1	9	65.878	614	47.115	24.4	17069000	30	321390	18	AVDDISFELR;DLTVAFPTDTDTVHAVR;LDAPQGTR;LIPIPGAPPALTAIPHGCPFAPR;MPYTVGLLGSVPR;SASEIYHVEARPQAPEPTGDAPVVLR;STTLHQILDLAAPQSGSIEVLGTDVATLDR;TVEQAAVGELYR;VAELLEVVGLR
A0R1C5	MSMEG_4702	Rv0102	membrane	tr|A0R1C5|A0R1C5_MYCS2 ABC-type transporter, permease components OS=Mycolicibacterium smegmatis (strain ATCC 700084 / mc(2)155) OX=246196 GN=MSMEG_4702 PE=4 SV=1	8	70.231	666	105.95	15.3	37902000	23	1341800	16	AADRDDDADLAAYNR;AGEGAATALAAR;EWLLAALHSK;IPSAAEVAIGYDFAGPPTVAR;MLAHLAR;SAVSALQADPTAR;SLQLSWHTDLLGDQK;TVLGEPFYR
A0QXA9	MSMEG_3234	Rv1624c	membrane	tr|A0QXA9|A0QXA9_MYCS2 Integral membrane protein OS=Mycolicibacterium smegmatis (strain ATCC 700084 / mc(2)155) OX=246196 GN=MSMEG_3234 PE=4 SV=1	2	19.563	191	73.39	8.9	1432800000	5	262680000	15	KLGAALSTGSPSAPPVS;LGAALSTGSPSAPPVS
A0R076	MSMEG_4287	Rv2219	membrane	tr|A0R076|A0R076_MYCS2 Integral membrane protein OS=Mycolicibacterium smegmatis (strain ATCC 700084 / mc(2)155) OX=246196 GN=MSMEG_4287 PE=4 SV=1	6	26.931	250	81.265	38	18434000	13	316610	14	AEGQTGAAAWALDNLR;HLNKLPANITVK;LVGETPIYDIIVGNGEGEVPLAK;SQLWQAFQIQR;VIGRPGVIFVGEGAPNR;VTPGVAATGHFDAVHR
A0R5Q0	MSMEG_6269	Rv0362	membrane	tr|A0R5Q0|A0R5Q0_MYCS2 Magnesium transporter MgtE OS=Mycolicibacterium smegmatis (strain ATCC 700084 / mc(2)155) OX=246196 GN=mgtE PE=3 SV=1	8	49	456	30.958	23	24797000	22	1127100	14	DATIDLR;DVPVTVTPLTDIEEAAK;EAVLGAMPIER;ELVLAQPQVAIGTLMR;LLGILVEDDAIEAVER;QGGSEPLDVPYLR;QLAALSPAER;VLQLLNSPDAADILR
A0R5Z2	MSMEG_6367	Rv3782	membrane	sp|A0R5Z2|GLFT1_MYCS2 Galactofuranosyltransferase GlfT1 OS=Mycolicibacterium smegmatis (strain ATCC 700084 / mc(2)155) OX=246196 GN=glfT1 PE=1 SV=1	7	34.04	302	51.437	30.8	29117000	12	1811100	13	ADTVDAVGVPDLR;ELLATSLDAVVSQDR;ELVTGQPVPSTYLGSR;GDEVELHR;GYLLSQPGLR;KPDHLIVVDNDNDPQVR;THTEVVCAVVVTHR
A0R5I4	MSMEG_6202	Rv3683	secreted	tr|A0R5I4|A0R5I4_MYCS2 Secreted protein OS=Mycolicibacterium smegmatis (strain ATCC 700084 / mc(2)155) OX=246196 GN=MSMEG_6202 PE=3 SV=1	7	35.003	328	76.667	32.9	27921000	14	1076700	13	AGTSSPSVSAR;DLEVAGLHLSVAGVDDPHLKR;FCCRPEATLLTLVAAPTGGGNAGTR;LEPDLVVNTGDNLAHPK;MSAVSLVK;TQGEALPWQDLR;VLHISDLHMRPNQR
A0QS52	MSMEG_1353	Rv0647c	membrane	tr|A0QS52|A0QS52_MYCS2 ABC1 family protein OS=Mycolicibacterium smegmatis (strain ATCC 700084 / mc(2)155) OX=246196 GN=MSMEG_1353 PE=4 SV=1	7	52.347	473	44.577	17.3	17017000	29	586780	12	ALLFSVFEGGLR;DLEAFATPLTMK;FGQIIASSPGAFGEPLSR;IGATGWQITR;QFLYVER;SLGDMSYAEIGR;TFSDLGPTYVK
A0QWU8	MSMEG_3070	Rv1411c	membrane	sp|A0QWU8|LPRG_MYCS2 Lipoarabinomannan carrier protein LprG OS=Mycolicibacterium smegmatis (strain ATCC 700084 / mc(2)155) OX=246196 GN=lprG PE=3 SV=1	4	24.108	236	36.783	19.1	28996000	5	4678900	11	GNVSADAVNK;LDGDLTNAPAVAAEGTADLIAFGQK;VDGLPVEK;VKGNVSADAVNK
A0QU61	MSMEG_2089	Rv3102c	membrane	tr|A0QU61|A0QU61_MYCS2 Cell division ATP-binding protein FtsE OS=Mycolicibacterium smegmatis (strain ATCC 700084 / mc(2)155) OX=246196 GN=ftsE PE=3 SV=1	6	25.455	229	21.612	33.2	20645000	13	1588100	11	IDKGEFVFLIGPSGSGK;LLLGADTPTSGDVR;LPSELSGGEQQR;QVIGCVFQDFR;VVELELGR;VVPDVLEMVGLSGK
A0R2B0	MSMEG_5048	Rv1249c	membrane	tr|A0R2B0|A0R2B0_MYCS2 Uncharacterized protein OS=Mycolicibacterium smegmatis (strain ATCC 700084 / mc(2)155) OX=246196 GN=MSMEG_5048 PE=4 SV=1	6	26.261	253	58.572	34	10410000	12	792320	11	AFGAPPPR;LLPVGIGALIGGVGNR;SQQPDATPAQIVSR;TSGAWLSDGAATLPLPAVSQLNSR;VLSHIIESSTR;WPATLHVLPSAQT
A0QTS3	MSMEG_1945	Rv3200c	membrane	tr|A0QTS3|A0QTS3_MYCS2 Ion channel membrane protein OS=Mycolicibacterium smegmatis (strain ATCC 700084 / mc(2)155) OX=246196 GN=MSMEG_1945 PE=4 SV=1	4	39.147	364	166.59	16.5	9377300	16	528610	11	EAENQHLLR;LAAIDSNLTSQPDAALVDVLR;QSGADSTVVSSETAGR;VDDPEVDALEAGDR
A0R062	MSMEG_4273	Rv2206	membrane	tr|A0R062|A0R062_MYCS2 Integral membrane protein OS=Mycolicibacterium smegmatis (strain ATCC 700084 / mc(2)155) OX=246196 GN=MSMEG_4273 PE=4 SV=1	4	25.653	228	23.329	18.9	57087000	5	8484700	10	KTLTKEER;LGFYASSR;MMAGEEAYLLPR;RGPVAPAPLTAAEAR
A0QV43	MSMEG_2441	Rv2903c	membrane	tr|A0QV43|A0QV43_MYCS2 Signal peptidase I OS=Mycolicibacterium smegmatis (strain ATCC 700084 / mc(2)155) OX=246196 GN=lepB PE=3 SV=1	6	31.178	289	13.673	27.3	15197000	15	701700	10	AATGLTVDGK;GPPSWNIGYK;GVQNALSFIGFVPPDENDLVKR;VHCTNLPADAQK;VIAVGGQTVECR;WGGISDVNPQTSS
A0R0W4	MSMEG_4530	Rv2397c	membrane	tr|A0R0W4|A0R0W4_MYCS2 Sulfate ABC transporter, ATP-binding protein OS=Mycolicibacterium smegmatis (strain ATCC 700084 / mc(2)155) OX=246196 GN=cysA PE=4 SV=1	5	38.754	361	141.1	22.7	10696000	15	713090	10	AIAGLDQPDSGTVTINGR;GIGFVFQHYAAFK;SDTSTQTNTSAIVVR;TPEMAIAASDGTAEATGVLR;VDNLLEVVGLSGFQTR
A0R5F5	MSMEG_6173	Rv3661	membrane	tr|A0R5F5|A0R5F5_MYCS2 Morphological differentiation-associated protein OS=Mycolicibacterium smegmatis (strain ATCC 700084 / mc(2)155) OX=246196 GN=MSMEG_6173 PE=3 SV=1	5	31.497	293	26.26	23.2	15389000	13	696070	9	ALGATHAMATR;DWPVLTFTKPVSLR;SSYAQFLFLMSGADHDQMDR;TAAFFDLDK;YTGEIAFYCYGEGK
A0R5K3	MSMEG_6222	Rv3695	membrane	tr|A0R5K3|A0R5K3_MYCS2 Integral membrane protein OS=Mycolicibacterium smegmatis (strain ATCC 700084 / mc(2)155) OX=246196 GN=MSMEG_6222 PE=4 SV=1	2	32.761	307	17.793	10.4	30534000	7	3463300	9	ISPPPPPGAPPQCVLAAVLAER;VVSEDGSPER
A0R5H6	MSMEG_6195	Rv3680	membrane	tr|A0R5H6|A0R5H6_MYCS2 Ion-transporting ATPase OS=Mycolicibacterium smegmatis (strain ATCC 700084 / mc(2)155) OX=246196 GN=MSMEG_6195 PE=4 SV=1	6	40.339	376	29.438	21.5	2220500	21	54155	9	AIADQITGVTETA;EASFFVDR;LAQALGIK;LGQLLSEDKWDLVVVDTPPSR;STTPPALDMGSILADTSNR;VVVCCGAGGVGK
A0QNI9	MSMEG_0059	Rv3868 (EccA1)	membrane	sp|A0QNI9|ECCA1_MYCS2 ESX-1 secretion system protein EccA1 OS=Mycolicibacterium smegmatis (strain ATCC 700084 / mc(2)155) OX=246196 GN=eccA1 PE=3 SV=1	5	62.147	574	49.376	11.3	22995000	29	330710	9	QLVEAGEQNR;VIATANDSR;VLEAATTLSQR;VNHLAGMFGSAVGMMSNSR;VVANILAGLGVIAEPK
A0QYF2	MSMEG_3637	Rv1842c	membrane	tr|A0QYF2|A0QYF2_MYCS2 CBS domain protein OS=Mycolicibacterium smegmatis (strain ATCC 700084 / mc(2)155) OX=246196 GN=MSMEG_3637 PE=3 SV=1	4	49.373	461	11.735	11.3	9777500	19	514600	8	GDLDETIGVVHVK;SGSLDPVTALLVDR;TGQELAALVR;VPSTLDGDAVMTQIR
A0R1Z9	MSMEG_4935	Rv1311	membrane	sp|A0R1Z9|ATPE_MYCS2 ATP synthase epsilon chain OS=Mycolicibacterium smegmatis (strain ATCC 700084 / mc(2)155) OX=246196 GN=atpC PE=1 SV=1	3	13.265	121	10.822	33.1	4063000	8	507870	7	ELWSGPATFVFTR;IAVDGGFLSVTEETVR;TTAGEIGILPR
A0R627	MSMEG_6402	Rv3807c	membrane	sp|A0R627|DPRP_MYCS2 Putative decaprenylphosphoryl-5-phosphoribose phosphatase MSMEG_6402 OS=Mycolicibacterium smegmatis (strain ATCC 700084 / mc(2)155) OX=246196 GN=MSMEG_6402 PE=3 SV=1	5	17.975	180	20.82	49.4	10475000	7	782060	7	ALSHFGEHSAGWVALAAAGALAQPAK;GEDAVLVAVQAALAGRPGVLTGAR;ISNSVGAEGDR;LVLGVHYPTDVVTGVVVGALVGK;SDAPRGEDAVLVAVQAALAGRPGVLTGAR
A0QU59	MSMEG_2087	Rv3104c	membrane	tr|A0QU59|A0QU59_MYCS2 Transporter, small conductance mechanosensitive ion channel (MscS) family protein OS=Mycolicibacterium smegmatis (strain ATCC 700084 / mc(2)155) OX=246196 GN=MSMEG_2087 PE=3 SV=1	4	35.103	326	27.661	13.8	7676900	12	392060	7	ATEDAELSK;IDAEYQESDQLVR;LVLDKPQLMGVESIGVDTVNLR;RIDAEYQESDQLVR
A0R3T6	MSMEG_5589	Rv0924c	membrane	tr|A0R3T6|A0R3T6_MYCS2 Divalent metal cation transporter MntH OS=Mycolicibacterium smegmatis (strain ATCC 700084 / mc(2)155) OX=246196 GN=mntH PE=3 SV=1	3	42.47	407	5.4989	8.6	13456000	11	689820	7	ALMGGDANHR;SLPEAVADHTR;TPPAAAVADGLIPR
A0QSC1	MSMEG_1426	Rv0696	membrane	sp|A0QSC1|MFTF_MYCS2 Pre-mycofactocin glycosyltransferase OS=Mycolicibacterium smegmatis (strain ATCC 700084 / mc(2)155) OX=246196 GN=mftF PE=3 SV=1	2	50.477	470	7.6504	6	3632700	25	105990	7	IVGLHNADNIVAR;VLGEGAALLGGSPTR
A0QPF6	MSMEG_0381	MmpL4a	membrane	tr|A0QPF6|A0QPF6_MYCS2 Mmp14a protein OS=Mycolicibacterium smegmatis (strain ATCC 700084 / mc(2)155) OX=246196 GN=mmpl4a PE=4 SV=1	4	104.36	960	42.371	5.1	7512600	37	203040	7	GDPATPEGIALVEPIR;LSLPFQQQR;SLFDGLDGINEVTDK;TEPATTQNR
A0R2C4	MSMEG_5062	Rv1234	membrane	tr|A0R2C4|A0R2C4_MYCS2 Uncharacterized protein OS=Mycolicibacterium smegmatis (strain ATCC 700084 / mc(2)155) OX=246196 GN=MSMEG_5062 PE=4 SV=1	3	16.473	152	92.51	27	12923000	5	2584600	6	DFSSTMQLVAGR;GWPIGSYPTYAEAQR;YDVLCDPQNAEQGR
A0QNG6	MSMEG_0034	Rv0019c	membrane	sp|A0QNG6|FHAB_MYCS2 FHA domain-containing protein FhaB OS=Mycolicibacterium smegmatis (strain ATCC 700084 / mc(2)155) OX=246196 GN=fhaB PE=1 SV=1	3	17.125	155	16.377	26.5	9337600	9	1037500	6	ADDSTLVLTDDYASTR;ITLGNQPVLIGR;QLVVTEGALAGTR
A0R610	MSMEG_6385	Rv3791	periplasm	sp|A0R610|DPRE2_MYCS2 Decaprenylphosphoryl-2-keto-beta-D-erythro-pentose reductase OS=Mycolicibacterium smegmatis (strain ATCC 700084 / mc(2)155) OX=246196 GN=dprE2 PE=1 SV=1	4	27.137	254	39.208	17.7	8853700	11	804890	6	AGLDGFYLGLGEALR;DAAVEQMR;IVLAVMPGDPGR;RSNFVYGSTK
A0R5G6	MSMEG_6183	Rv3671c	membrane	tr|A0R5G6|A0R5G6_MYCS2 Serine protease OS=Mycolicibacterium smegmatis (strain ATCC 700084 / mc(2)155) OX=246196 GN=MSMEG_6183 PE=4 SV=1	3	40.928	396	36.366	13.4	6645800	12	336060	6	EIIELNGPDIYR;TPIVNVDAPDAALADDAVVAATRPSVVK;VLEGSGFVVAPSR
A0QNG2	MSMEG_0030	Rv0015c	membrane	tr|A0QNG2|A0QNG2_MYCS2 Non-specific serine/threonine protein kinase OS=Mycolicibacterium smegmatis (strain ATCC 700084 / mc(2)155) OX=246196 GN=pknA PE=4 SV=1	5	44.616	419	4.5271	15.8	5209700	21	161220	6	AAPAAVPSAAQAR;AEFSTDAEFVER;DVKPGNILITPTGQVK;LIATGGMGQVWEAVDSR;LTDFGIAK
A0R0S9	MSMEG_4495	Rv2366c	membrane	tr|A0R0S9|A0R0S9_MYCS2 CBS domain protein OS=Mycolicibacterium smegmatis (strain ATCC 700084 / mc(2)155) OX=246196 GN=MSMEG_4495 PE=3 SV=1	3	49.444	456	23.065	11.8	6257200	18	223460	6	GVVADEERR;INTVLVCPTEPVEPELHTVPGDENSGR;IPVIGENVDDIVGVVYLK
A0R611	MSMEG_6386	Rv3792	membrane	sp|A0R611|AFTA_MYCS2 Galactan 5-O-arabinofuranosyltransferase OS=Mycolicibacterium smegmatis (strain ATCC 700084 / mc(2)155) OX=246196 GN=aftA PE=3 SV=1	3	67.2	624	17.639	5.1	6764100	16	422760	6	HGANDTYTLR;ILEVTGVPR;LASDVYPNQPNVR
A0QPF7	MSMEG_0382	MmplL4b	membrane	tr|A0QPF7|A0QPF7_MYCS2 Mmpl4b OS=Mycolicibacterium smegmatis (strain ATCC 700084 / mc(2)155) OX=246196 GN=mmpL4b PE=4 SV=1	4	107.59	994	42.056	7.1	52419000	40	1299500	6	ALLEGPSGAASPGGPGGR;LTASSAQSADGK;NDDTFFLPPEVFDNPDFKR;TSIPFLLSLQSAGQVQATNFQK
A0R612	MSMEG_6387	Rv3793	membrane	tr|A0R612|A0R612_MYCS2 Probable arabinosyltransferase A OS=Mycolicibacterium smegmatis (strain ATCC 700084 / mc(2)155) OX=246196 GN=MSMEG_6387 PE=1 SV=1	5	115.4	1074	6.0038	5	6534700	38	171970	6	INNDLTVIVR;LPYGLNPATTPVLGSWR;SGTQQPAVLR;SVLLSTVPK;YGVVEVPK
A0R4C5	MSMEG_5785	Rv0817c	secreted	tr|A0R4C5|A0R4C5_MYCS2 Probable exported protein OS=Mycolicibacterium smegmatis (strain ATCC 700084 / mc(2)155) OX=246196 GN=MSMEG_5785 PE=4 SV=1	4	28.614	271	12.209	17	3741600	13	287810	5	IIIDSTHVGR;LASVLDEFSNTIPDLR;LPFGIAPTSQGAR;YNEIEIR
A0R5Z1	MSMEG_6366	Rv3781	membrane	tr|A0R5Z1|A0R5Z1_MYCS2 O-antigen export system, ATP-binding protein OS=Mycolicibacterium smegmatis (strain ATCC 700084 / mc(2)155) OX=246196 GN=MSMEG_6366 PE=3 SV=1	3	29.41	269	5.1123	12.6	7957700	19	311110	5	EVLEETAR;LLSGIYEPTR;SGILVFASHSNEFLAR
A0QR99	MSMEG_1039	Rv3044 (FecB)	periplasm	tr|A0QR99|A0QR99_MYCS2 Periplasmic binding protein OS=Mycolicibacterium smegmatis (strain ATCC 700084 / mc(2)155) OX=246196 GN=MSMEG_1039 PE=4 SV=1	3	36.903	357	97.056	15.4	1692700	14	71949	5	AGAADDLIAGFEDAAR;IVVLSGDQLDALCALGLQSR;VFVVNNEVWQTGQNIVAAR
A0QW31	MSMEG_2788	Rv2670c	membrane	tr|A0QW31|A0QW31_MYCS2 ATP/GTP-binding integral membrane protein OS=Mycolicibacterium smegmatis (strain ATCC 700084 / mc(2)155) OX=246196 GN=MSMEG_2788 PE=4 SV=1	3	37.149	345	18.718	12.5	2629400	19	138390	5	DLPPAPEPLSDAEVAER;EINTLAK;GVSIAATSNTLPEQLGEGR
A0R2C0	MSMEG_5058	Rv1238	membrane	tr|A0R2C0|A0R2C0_MYCS2 ABC transporter, ATP-binding protein SugC OS=Mycolicibacterium smegmatis (strain ATCC 700084 / mc(2)155) OX=246196 GN=MSMEG_5058 PE=1 SV=1	2	43.656	406	13.216	5.9	3529500	18	196080	5	ILDLSELLDR;LSIFDAATGLNLTR
A0QT09	MSMEG_1671	Rv3317	membrane	tr|A0QT09|A0QT09_MYCS2 Succinate dehydrogenase hydrophobic membrane anchor protein SdhD OS=Mycolicibacterium smegmatis (strain ATCC 700084 / mc(2)155) OX=246196 GN=MSMEG_1671 PE=1 SV=1	2	17.879	156	2.8228	12.8	11038000	10	460370	4	EHDRPAALDHPR;TIIGDYAR
A0QX21	MSMEG_3144	Rv1476	membrane	tr|A0QX21|A0QX21_MYCS2 Putative membrane protein OS=Mycolicibacterium smegmatis (strain ATCC 700084 / mc(2)155) OX=246196 GN=MSMEG_3144 PE=4 SV=1	3	20.759	200	3.0423	16.5	3040400	9	337820	4	DGQSVGDATPIEH;NPAIDTPLR;VTLEAGQDVAK
Q9F7Y9	MSMEG_2933	Rv2612c	membrane	sp|Q9F7Y9|PIPS_MYCS2 Phosphatidylinositol phosphate synthase OS=Mycolicibacterium smegmatis (strain ATCC 700084 / mc(2)155) OX=246196 GN=pgsA PE=1 SV=1	2	23.335	222	3.4934	14.9	1916900	6	319490	4	FGAVLDATCDR;TSPGAMEPLHPANGEKPETSEP
A0R5H5	MSMEG_6193	Rv3679	membrane	tr|A0R5H5|A0R5H5_MYCS2 Anion-transporting ATPase OS=Mycolicibacterium smegmatis (strain ATCC 700084 / mc(2)155) OX=246196 GN=MSMEG_6193 PE=4 SV=1	2	36.835	344	6.261	7.8	3743100	17	220180	4	AAEGDLDADTIR;SGYDAVVVDSPPTGR
A0QUY4	MSMEG_2380	Rv2994	membrane	tr|A0QUY4|A0QUY4_MYCS2 Sugar transporter family protein OS=Mycolicibacterium smegmatis (strain ATCC 700084 / mc(2)155) OX=246196 GN=MSMEG_2380 PE=4 SV=1	2	42.556	411	6.6231	6.8	1330100	10	133010	4	LVVGWFPPEQR;QTATPLGVGLGALVIPR
A0QWQ6	MSMEG_3027	Rv2553c	membrane	tr|A0QWQ6|A0QWQ6_MYCS2 Endolytic murein transglycosylase OS=Mycolicibacterium smegmatis (strain ATCC 700084 / mc(2)155) OX=246196 GN=mltG PE=3 SV=1	3	44.543	414	6.3345	11.1	5052000	18	133630	4	MSPYEILTVASLVQR;QEIATTDADR;SFVEAAQGNDAISAIQPGFYK
A0QQB4	MSMEG_0695	Rv0342	membrane	tr|A0QQB4|A0QQB4_MYCS2 Isoniazid inductible protein IniA OS=Mycolicibacterium smegmatis (strain ATCC 700084 / mc(2)155) OX=246196 GN=MSMEG_0695 PE=4 SV=1	4	65.894	602	19.623	10.1	4138100	27	133960	4	SLNESLQAAIAAAK;SQLLNSLLNIPVAR;VEVTAPSPLLK;VGDDESTVLATVVSYGEQASAR
A0QNG1	MSMEG_0028	Rv0014c	membrane	sp|A0QNG1|PKNB_MYCS2 Serine/threonine-protein kinase PknB OS=Mycolicibacterium smegmatis (strain ATCC 700084 / mc(2)155) OX=246196 GN=pknB PE=1 SV=1	2	66.317	625	55.103	4.5	1731400	24	72142	4	TNAVVTQSPSAGTPVNK;VHEGQAPDAPK
A0QS13	MSMEG_1311	Rv2395	membrane	tr|A0QS13|A0QS13_MYCS2 Oligopeptide transporter, OPT family protein OS=Mycolicibacterium smegmatis (strain ATCC 700084 / mc(2)155) OX=246196 GN=MSMEG_1311 PE=4 SV=1	4	68.707	663	63.926	8.3	4430300	15	295350	4	ALVTGSDLPYPEGVAAAEVLK;EGQLVDITQR;GITEALVSAR;TSESTATPATPTLR
A0R5G4	MSMEG_6182	Rv3669	membrane	tr|A0R5G4|A0R5G4_MYCS2 Uncharacterized protein OS=Mycolicibacterium smegmatis (strain ATCC 700084 / mc(2)155) OX=246196 GN=MSMEG_6182 PE=4 SV=1	2	18.573	169	2.3893	10.7	6264400	9	696050	3	DATAQVSTLVR;QTIESVK
A0QW05	MSMEG_2761	Rv2700	membrane	tr|A0QW05|A0QW05_MYCS2 Putative secreted alanine rich protein OS=Mycolicibacterium smegmatis (strain ATCC 700084 / mc(2)155) OX=246196 GN=MSMEG_2761 PE=4 SV=1	2	22.852	216	3.2665	15.3	2084600	9	231630	3	AVLASLRPDATQPADSSLVSK;VAQITEGTAFDR
A0QQS6	MSMEG_0861	Rv0437c	membrane	sp|A0QQS6|PSD_MYCS2 Phosphatidylserine decarboxylase proenzyme OS=Mycolicibacterium smegmatis (strain ATCC 700084 / mc(2)155) OX=246196 GN=psd PE=3 SV=1	2	24.816	232	5.953	11.2	3165300	12	263770	3	APIGGEVVAVR;FHSAELEAASEDNER
A0QSJ8	MSMEG_1504	Rv2686c	membrane	tr|A0QSJ8|A0QSJ8_MYCS2 Probable antibiotic-transport integral membrane leucine and alanine and valine rich protein abc transporter OS=Mycolicibacterium smegmatis (strain ATCC 700084 / mc(2)155) OX=246196 GN=MSMEG_1504 PE=4 SV=1	2	26.953	252	2.5394	7.5	8032600	6	1338800	3	FTETLGAR;MTEVLPAGTLR
A0R2Y3	MSMEG_5275	Rv1072	membrane	tr|A0R2Y3|A0R2Y3_MYCS2 Permease of the major facilitator superfamily protein OS=Mycolicibacterium smegmatis (strain ATCC 700084 / mc(2)155) OX=246196 GN=MSMEG_5275 PE=4 SV=1	1	29.343	278	73.271	11.5	7223500	5	1444700	3	TQGGYATFGTGAAGYGAQQVHAQQYAPEYLDK
A0QNZ7	MSMEG_0220	Rv0183	secreted	sp|A0QNZ7|MGLL_MYCS2 Monoacylglycerol lipase OS=Mycolicibacterium smegmatis (strain ATCC 700084 / mc(2)155) OX=246196 GN=MSMEG_0220 PE=1 SV=1	3	29.882	280	2.236	12.1	1866600	19	51594	3	ALIGLGQSMPQR;DLSEFVEDFR;SEHSFAGVGGVR
A0QY95	MSMEG_3580	Rv0129c	secreted	tr|A0QY95|A0QY95_MYCS2 Antigen 85-C OS=Mycolicibacterium smegmatis (strain ATCC 700084 / mc(2)155) OX=246196 GN=MSMEG_3580 PE=4 SV=1	1	35.915	329	2.4085	5.5	5422400	7	774630	3	VQFQGGGPHAVYLLDGLR
A0R5J7	MSMEG_6216	Rv3689	membrane	tr|A0R5J7|A0R5J7_MYCS2 Integral membrane protein OS=Mycolicibacterium smegmatis (strain ATCC 700084 / mc(2)155) OX=246196 GN=MSMEG_6216 PE=4 SV=1	1	36.303	357	38.527	6.4	4911300	5	982260	3	TGAYTPAPPAAPAESTDQLWLVR
A0QYF3	MSMEG_3638	Rv1841c	membrane	tr|A0QYF3|A0QYF3_MYCS2 CBS domain protein OS=Mycolicibacterium smegmatis (strain ATCC 700084 / mc(2)155) OX=246196 GN=MSMEG_3638 PE=4 SV=1	2	38.556	364	0.97295	14	2577300	10	163520	3	AFGVEPR;SAITVIRAGEHLSLMLAGSQLGITICSILLGRVGEPAVAHLLEK
A0QRB3	MSMEG_1053	Rv3035	periplasm	tr|A0QRB3|A0QRB3_MYCS2 Uncharacterized protein OS=Mycolicibacterium smegmatis (strain ATCC 700084 / mc(2)155) OX=246196 GN=MSMEG_1053 PE=4 SV=1	2	44.643	427	19.228	5.6	3184200	15	212280	3	DEQLWALNSADGTVK;GLADCPLAR
A0R607	MSMEG_6382	Rv3790	periplasm	sp|A0R607|DPRE1_MYCS2 Decaprenylphosphoryl-beta-D-ribose oxidase OS=Mycolicibacterium smegmatis (strain ATCC 700084 / mc(2)155) OX=246196 GN=dprE1 PE=1 SV=2	2	50.377	460	2.1756	7.4	0	23	0	3	LVDVDAGVSLDQLMK;VQNLTQFYHPLDMFGEWNR
A0QNJ8	MSMEG_0068	Rv3877 (EccD1)	membrane	tr|A0QNJ8|A0QNJ8_MYCS2 Probable conserved transmembrane protein OS=Mycolicibacterium smegmatis (strain ATCC 700084 / mc(2)155) OX=246196 GN=MSMEG_0068 PE=3 SV=1	2	53.542	510	5.3145	8.6	1074400	13	82646	3	ADESLDDAGVVDGSLLTLVSVSR;TSTAAAADTSSVTPGRPSTTR
A0R0R8	MSMEG_4484	Rv2345	membrane	tr|A0R0R8|A0R0R8_MYCS2 Putative conserved transmembrane protein OS=Mycolicibacterium smegmatis (strain ATCC 700084 / mc(2)155) OX=246196 GN=MSMEG_4484 PE=4 SV=1	3	71.673	680	2.7243	7.6	1385300	33	31241	3	GLVSRPAADQTGLVDAVR;LATQITDQAGALSASQAASVQR;TLEQAIFTAESR
A0QX99	MSMEG_3223	Rv1615	membrane	tr|A0QX99|A0QX99_MYCS2 TM2 domain protein OS=Mycolicibacterium smegmatis (strain ATCC 700084 / mc(2)155) OX=246196 GN=MSMEG_3223 PE=4 SV=1	1	10.045	95	2.753	11.6	7828500	3	2609500	2	HPVTGEPFSDK
A0QWJ1	MSMEG_2960	Rv2588c	membrane	tr|A0QWJ1|A0QWJ1_MYCS2 Preprotein translocase, YajC subunit OS=Mycolicibacterium smegmatis (strain ATCC 700084 / mc(2)155) OX=246196 GN=yajC PE=3 SV=1	1	11.9	107	15.137	23.4	1736400	4	434110	2	IDSGLAQDDDELSEHTNDTDGYKND
A0R442	MSMEG_5697	Rv0870c	membrane	tr|A0R442|A0R442_MYCS2 Integral membrane protein OS=Mycolicibacterium smegmatis (strain ATCC 700084 / mc(2)155) OX=246196 GN=MSMEG_5697 PE=4 SV=1	2	14.77	136	13.974	19.1	797100	3	265700	2	EIVPVDQFNNLNTER;IASYALWPFGR
A0R060	MSMEG_4271	Rv2203	membrane	tr|A0R060|A0R060_MYCS2 Uncharacterized protein OS=Mycolicibacterium smegmatis (strain ATCC 700084 / mc(2)155) OX=246196 GN=MSMEG_4271 PE=4 SV=1	3	23.501	217	13.831	20.3	3317000	10	264230	2	IVPWSTTQAQVLFTMR;KQFGNVEVTSIDK;SSGSESGVVTETQAR
A0R2X5	MSMEG_5266	Rv1078	membrane	tr|A0R2X5|A0R2X5_MYCS2 RDD family protein OS=Mycolicibacterium smegmatis (strain ATCC 700084 / mc(2)155) OX=246196 GN=MSMEG_5266 PE=4 SV=1	1	26.524	245	4.2041	4.5	0	4	0	2	IMTTVCVPVDR
A0R2W5	MSMEG_5257	Rv1085c	membrane	tr|A0R2W5|A0R2W5_MYCS2 Channel protein, hemolysin III family protein OS=Mycolicibacterium smegmatis (strain ATCC 700084 / mc(2)155) OX=246196 GN=MSMEG_5257 PE=3 SV=1	1	27.746	256	12.424	8.2	2400400	9	266710	2	QAEDLPAAVADGVAQFFGKPR
A0QQF4	MSMEG_0736	Rv0383c	membrane	sp|A0QQF4|TTFA_MYCS2 Trehalose monomycolate transport factor A OS=Mycolicibacterium smegmatis (strain ATCC 700084 / mc(2)155) OX=246196 GN=ttfA PE=1 SV=1	2	31.195	278	3.5603	9.7	2529400	14	42927	2	MVYSTNLDAAR;SHGFDYEYESEDLLKR
A0R259	MSMEG_4996	Rv1282c	membrane	tr|A0R259|A0R259_MYCS2 ABC transporter, permease protein OppC OS=Mycolicibacterium smegmatis (strain ATCC 700084 / mc(2)155) OX=246196 GN=oppC PE=3 SV=1	1	33.935	310	1.0201	3.5	2122100	8	147930	2	SGLHTEEFATR
A0QPY6	MSMEG_0562	Rv3092c	membrane	tr|A0QPY6|A0QPY6_MYCS2 Uncharacterized protein OS=Mycolicibacterium smegmatis (strain ATCC 700084 / mc(2)155) OX=246196 GN=MSMEG_0562 PE=4 SV=1	1	34.023	328	7.5364	4.6	5562400	10	556240	2	LAAASVDDIGAAAGR
A0QWZ6	MSMEG_3119	Rv1458c	membrane	tr|A0QWZ6|A0QWZ6_MYCS2 ABC transporter, ATP-binding subunit OS=Mycolicibacterium smegmatis (strain ATCC 700084 / mc(2)155) OX=246196 GN=MSMEG_3119 PE=4 SV=1	1	34.494	322	1.9422	4.3	1040900	17	61232	2	AEVLALLGPNGAGK
A0R626	MSMEG_6401	Rv3806c	membrane	sp|A0R626|DPPRS_MYCS2 Decaprenyl-phosphate phosphoribosyltransferase OS=Mycolicibacterium smegmatis (strain ATCC 700084 / mc(2)155) OX=246196 GN=MSMEG_6401 PE=3 SV=1	1	34.527	318	1.5766	2.8	9194900	11	835900	2	YAELQLAER
A0QZ39	MSMEG_3886	Rv2093c	membrane	tr|A0QZ39|A0QZ39_MYCS2 Sec-independent protein translocase protein TatC OS=Mycolicibacterium smegmatis (strain ATCC 700084 / mc(2)155) OX=246196 GN=tatC PE=3 SV=1	1	34.798	317	1.8229	3.5	2793100	8	349140	2	GPYCSLPDSAR
A0R019	MSMEG_4230	Rv2156c	membrane	sp|A0R019|MRAY_MYCS2 Phospho-N-acetylmuramoyl-pentapeptide-transferase OS=Mycolicibacterium smegmatis (strain ATCC 700084 / mc(2)155) OX=246196 GN=mraY PE=3 SV=1	1	37.416	359	2.1759	2.5	1126400	11	102400	2	EDGPPSHAK
A0QXA7	MSMEG_3232	Rv1622c	membrane	tr|A0QXA7|A0QXA7_MYCS2 Cytochrome D ubiquinol oxidase, subunit II OS=Mycolicibacterium smegmatis (strain ATCC 700084 / mc(2)155) OX=246196 GN=cydB PE=3 SV=1	1	37.946	350	0.94868	2.6	4192600	8	524080	2	IPAPIGLSR
A0R016	MSMEG_4227	Rv2153c	membrane	sp|A0R016|MURG_MYCS2 UDP-N-acetylglucosamine--N-acetylmuramyl-(pentapeptide) pyrophosphoryl-undecaprenol N-acetylglucosamine transferase OS=Mycolicibacterium smegmatis (strain ATCC 700084 / mc(2)155) OX=246196 GN=murG PE=3 SV=1	1	39.921	385	1.0963	7	1113000	21	53000	2	LNALPVVDAGGGLLVDDADLSGDTVAR
A0QNL1	MSMEG_0083	Rv3883c	membrane	sp|A0QNL1|MYCP1_MYCS2 Mycosin-1 OS=Mycolicibacterium smegmatis (strain ATCC 700084 / mc(2)155) OX=246196 GN=mycP1 PE=1 SV=1	1	46.453	449	13.769	4.9	2903300	12	241940	2	SVVHAANLGAQVINISEAACYK
A0R3I7	MSMEG_5487	Rv0982	membrane	sp|A0R3I7|MPRB_MYCS2 Signal transduction histidine-protein kinase/phosphatase MprB OS=Mycolicibacterium smegmatis (strain ATCC 700084 / mc(2)155) OX=246196 GN=mprB PE=3 SV=2	1	52.579	492	1.7599	3.5	1360500	28	48591	2	TDDLRPIPVVGSDELAR
A0QNG5	MSMEG_0033	Rv0018c	membrane	tr|A0QNG5|A0QNG5_MYCS2 Protein phosphatase 2C OS=Mycolicibacterium smegmatis (strain ATCC 700084 / mc(2)155) OX=246196 GN=MSMEG_0033 PE=4 SV=1	2	53.329	512	0.98954	4.1	867270	20	43364	2	ALTGHEVEPTLIMR;LGCLNAR
A0QXA8	MSMEG_3233	Rv1623c	membrane	tr|A0QXA8|A0QXA8_MYCS2 Cytochrome D ubiquinol oxidase subunit 1 OS=Mycolicibacterium smegmatis (strain ATCC 700084 / mc(2)155) OX=246196 GN=MSMEG_3233 PE=3 SV=1	1	53.96	487	37.282	3.3	6382900	14	455920	2	QPWVVVPNPTGDQDIR
A0R3E8	MSMEG_5447	Rv1002c	membrane	tr|A0R3E8|A0R3E8_MYCS2 Dolichyl-phosphate-mannose--protein mannosyltransferase OS=Mycolicibacterium smegmatis (strain ATCC 700084 / mc(2)155) OX=246196 GN=MSMEG_5447 PE=3 SV=1	1	57.57	516	1.9638	2.9	1292200	21	61532	2	SIGPDSILPIPDALR
A0R261	MSMEG_4999	Rv1280c	membrane	tr|A0R261|A0R261_MYCS2 Bacterial extracellular solute-binding protein, family protein 5 OS=Mycolicibacterium smegmatis (strain ATCC 700084 / mc(2)155) OX=246196 GN=MSMEG_4999 PE=4 SV=1	1	61.075	568	16.324	3.2	1341500	22	60977	2	SNLANYGPAGIGDIDITK
A0QUM3	MSMEG_2259	Rv3063	membrane	tr|A0QUM3|A0QUM3_MYCS2 Carbon starvation protein A OS=Mycolicibacterium smegmatis (strain ATCC 700084 / mc(2)155) OX=246196 GN=MSMEG_2259 PE=3 SV=1	1	81.945	768	0.95235	1.8	1194900	21	56898	2	IFAPSGLIPTAVEK
A0R1A0	MSMEG_4678	Rv0676c (MmpS5)	membrane	tr|A0R1A0|A0R1A0_MYCS2 Uncharacterized protein OS=Mycolicibacterium smegmatis (strain ATCC 700084 / mc(2)155) OX=246196 GN=MSMEG_4678 PE=3 SV=1	1	18.296	173	0.98754	6.4	1067300	3	355750	1	LTCSGLVPGAR
A0QSM2	MSMEG_1528	Rv3452	secreted	tr|A0QSM2|A0QSM2_MYCS2 Cutinase OS=Mycolicibacterium smegmatis (strain ATCC 700084 / mc(2)155) OX=246196 GN=MSMEG_1528 PE=3 SV=1	1	22.43	224	1.0313	9.8	583720	8	72965	1	GTDESPGIGRIGNAFVQALRGK
A0R565	MSMEG_6081	Rv3587c	membrane	tr|A0R565|A0R565_MYCS2 Uncharacterized protein OS=Mycolicibacterium smegmatis (strain ATCC 700084 / mc(2)155) OX=246196 GN=MSMEG_6081 PE=4 SV=1	1	26.826	261	1.6223	6.9	666420	9	74047	1	QPIGPGTYNLVVQLGNLR
A0QNR0	MSMEG_0132	Rv0167/Rv0587	membrane	tr|A0QNR0|A0QNR0_MYCS2 Uncharacterized protein OS=Mycolicibacterium smegmatis (strain ATCC 700084 / mc(2)155) OX=246196 GN=MSMEG_0132 PE=4 SV=1	1	27.658	266	1.7738	4.5	562030	8	70254	1	TASTDGFVDYLR
A0R4L2	MSMEG_5873	Rv0756c	membrane	tr|A0R4L2|A0R4L2_MYCS2 Uncharacterized protein OS=Mycolicibacterium smegmatis (strain ATCC 700084 / mc(2)155) OX=246196 GN=MSMEG_5873 PE=4 SV=1	1	28.353	272	1.2176	8.1	485150	15	32343	1	IGIAIADAGLGIAGETLTAVQR
A0QNR1	MSMEG_0133	Rv0168/Rv0588	membrane	tr|A0QNR1|A0QNR1_MYCS2 ABC-transporter integral membrane protein OS=Mycolicibacterium smegmatis (strain ATCC 700084 / mc(2)155) OX=246196 GN=MSMEG_0133 PE=4 SV=1	1	30.786	289	1.7192	3.5	4372500	7	624640	1	SSEIAATPAR
A0QQS5	MSMEG_0860	Rv0436c	membrane	tr|A0QQS5|A0QQS5_MYCS2 CDP-diacylglycerol--serine O-phosphatidyltransferase OS=Mycolicibacterium smegmatis (strain ATCC 700084 / mc(2)155) OX=246196 GN=MSMEG_0860 PE=3 SV=1	1	31.415	286	2.8259	5.2	967870	6	161310	1	HWVASHPESWDVKPK
A0QRJ0	MSMEG_1134	Rv0563	membrane	sp|A0QRJ0|HTPX_MYCS2 Protease HtpX homolog OS=Mycolicibacterium smegmatis (strain ATCC 700084 / mc(2)155) OX=246196 GN=htpX PE=3 SV=1	1	31.829	295	0.96424	5.8	0	13	0	1	NAAVCCTTGILQLLNER
A0QSJ6	MSMEG_1502	Rv2688c	membrane	tr|A0QSJ6|A0QSJ6_MYCS2 ABC transporter, ATP-binding protein OS=Mycolicibacterium smegmatis (strain ATCC 700084 / mc(2)155) OX=246196 GN=MSMEG_1502 PE=4 SV=1	1	32.256	291	60.311	4.8	1514300	18	84126	1	EASLDDVFVEVTGR
A0R0A0	MSMEG_4310	Rv2236c	membrane	tr|A0R0A0|A0R0A0_MYCS2 Cobalamin biosynthesis protein CobD OS=Mycolicibacterium smegmatis (strain ATCC 700084 / mc(2)155) OX=246196 GN=cobD PE=3 SV=1	1	32.559	318	1.1358	3.5	738830	16	46177	1	FDDVLNYVPAR
A0QQY8	MSMEG_0923	Rv0479c	membrane	tr|A0QQY8|A0QQY8_MYCS2 Uncharacterized protein OS=Mycolicibacterium smegmatis (strain ATCC 700084 / mc(2)155) OX=246196 GN=MSMEG_0923 PE=4 SV=1	1	32.593	311	2.8806	6.4	459220	9	51024	1	NRADSIVAGIVSCVVEDDVK
A0R035	MSMEG_4246	Rv2180c	membrane	tr|A0R035|A0R035_MYCS2 Probable conserved integral membrane protein OS=Mycolicibacterium smegmatis (strain ATCC 700084 / mc(2)155) OX=246196 GN=MSMEG_4246 PE=4 SV=1	1	35.492	320	1.48	4.7	2662700	11	242060	1	EIHAAPAPGAGIDAK
A0R619	MSMEG_6394	Rv3802c	membrane	sp|A0R619|CUP6H_MYCS2 Carboxylesterase Culp6 homolog OS=Mycolicibacterium smegmatis (strain ATCC 700084 / mc(2)155) OX=246196 GN=MSMEG_6394 PE=1 SV=1	1	35.887	337	1.6783	3	2137200	11	194290	1	NLVENAPHPK
A0R5J9	MSMEG_6218	Rv3691	secreted	tr|A0R5J9|A0R5J9_MYCS2 Secreted protein OS=Mycolicibacterium smegmatis (strain ATCC 700084 / mc(2)155) OX=246196 GN=MSMEG_6218 PE=4 SV=1	1	40.234	373	1.5761	4.3	0	21	0	1	LSQVPGDLLLVEPTTK
A0QYQ8	MSMEG_3748	Rv1697	membrane	tr|A0QYQ8|A0QYQ8_MYCS2 Thiamin pyrophosphokinase, catalytic domain protein OS=Mycolicibacterium smegmatis (strain ATCC 700084 / mc(2)155) OX=246196 GN=MSMEG_3748 PE=4 SV=1	1	42.294	398	1.0413	5	1303100	19	68586	1	SGAQVVLPADADGHAAGLER
A0QW28	MSMEG_2785	Rv2673	membrane	sp|A0QW28|AFTC_MYCS2 Alpha-(1->3)-arabinofuranosyltransferase OS=Mycolicibacterium smegmatis (strain ATCC 700084 / mc(2)155) OX=246196 GN=aftC PE=1 SV=1	1	48.767	430	1.0395	2.6	0	14	0	1	TSAPSTATVLR
A0QV26	MSMEG_2424	Rv2921c	membrane	tr|A0QV26|A0QV26_MYCS2 Signal recognition particle receptor FtsY OS=Mycolicibacterium smegmatis (strain ATCC 700084 / mc(2)155) OX=246196 GN=ftsY PE=3 SV=1	1	50.683	491	7.378	2.6	0	18	0	1	AAAADQLQTWGSR
A0QTH0	MSMEG_1838	Rv3253c	membrane	tr|A0QTH0|A0QTH0_MYCS2 Cationic amino acid transporter OS=Mycolicibacterium smegmatis (strain ATCC 700084 / mc(2)155) OX=246196 GN=MSMEG_1838 PE=3 SV=1	1	52.12	494	7.2647	3	0	11	0	1	SVEQSIADTDEPSTR
A0QXA6	MSMEG_3231	Rv1621c	membrane	tr|A0QXA6|A0QXA6_MYCS2 ABC transporter, CydDC cysteine exporter (CydDC-E) family protein, permease/ATP-binding protein CydD OS=Mycolicibacterium smegmatis (strain ATCC 700084 / mc(2)155) OX=246196 GN=cydD PE=4 SV=1	2	52.518	509	1.023	4.5	293550	26	11290	1	GATAVIGELSR;MLDLIAGIPTLR
A0QSA7	MSMEG_1412	Rv2320c	membrane	tr|A0QSA7|A0QSA7_MYCS2 Amino acid permease OS=Mycolicibacterium smegmatis (strain ATCC 700084 / mc(2)155) OX=246196 GN=MSMEG_1412 PE=3 SV=1	2	52.583	501	0.97427	3.6	1302100	8	106440	1	RPVIGAPVAHGASDHLK;RRPVIGAPVAHGASDHLK
A0R1Z1	MSMEG_4924	Rv1318c/Rv1319c	membrane	tr|A0R1Z1|A0R1Z1_MYCS2 Adenylate cyclase, family protein 3 OS=Mycolicibacterium smegmatis (strain ATCC 700084 / mc(2)155) OX=246196 GN=MSMEG_4924 PE=3 SV=1	1	57.897	535	0.93159	3.9	745630	24	31068	1	SVPGHVVASSDTLANASESER
A0QWZ7	MSMEG_3120	Rv1459c	membrane	sp|A0QWZ7|Y3120_MYCS2 Probable alpha-(1->6)-mannopyranosyltransferase MSMEG_3120/MSMEI_3041 OS=Mycolicibacterium smegmatis (strain ATCC 700084 / mc(2)155) OX=246196 GN=MSMEG_3120 PE=3 SV=1	1	59.94	559	2.6197	3.9	907280	19	47751	1	VGPATGLGLDHVFTLSVPNLWR
A0R7G1	MSMEG_6899	Rv0051	membrane	tr|A0R7G1|A0R7G1_MYCS2 Uncharacterized protein OS=Mycolicibacterium smegmatis (strain ATCC 700084 / mc(2)155) OX=246196 GN=MSMEG_6899 PE=3 SV=1	1	60.898	554	3.3685	3.1	500010	24	20834	1	TGDQPGGVSPAPLAPNR
A0R3L2	MSMEG_5513	Rv1266c	membrane	tr|A0R3L2|A0R3L2_MYCS2 Non-specific serine/threonine protein kinase OS=Mycolicibacterium smegmatis (strain ATCC 700084 / mc(2)155) OX=246196 GN=MSMEG_5513 PE=4 SV=1	1	65.526	618	4.9872	2.8	0	22	0	1	SNLSGFPSVQLGGSYLK
A0QU30	MSMEG_2057	Rv3151	membrane	tr|A0QU30|A0QU30_MYCS2 NADH-quinone oxidoreductase OS=Mycolicibacterium smegmatis (strain ATCC 700084 / mc(2)155) OX=246196 GN=nuoG PE=3 SV=1	1	83.805	794	1.3206	3.3	0	41	0	1	PMASCTTTVMPDMVVRTQFTSEAADK
A0R398	MSMEG_5395	Rv1028c	membrane	tr|A0R398|A0R398_MYCS2 Histidine kinase OS=Mycolicibacterium smegmatis (strain ATCC 700084 / mc(2)155) OX=246196 GN=MSMEG_5395 PE=4 SV=1	1	89.054	839	2.3751	1.7	810430	38	21327	1	VLGAVANQAAGLVR
A0R7I5	MSMEG_6929	Rv3910	membrane	tr|A0R7I5|A0R7I5_MYCS2 Integral membrane protein MviN, putative OS=Mycolicibacterium smegmatis (strain ATCC 700084 / mc(2)155) OX=246196 GN=MSMEG_6929 PE=4 SV=1	1	125.53	1216	1.3182	0.8	1059700	45	23548	1	TGSNTISVGR
