# Supplementary material for: Differentiating the roles of Mycobacterium tuberculosis substrate binding proteins, FecB and FecB2, in iron uptake
Source: PLoS Pathog. 2023 Sep 25;19(9):e1011650. doi: 10.1371/journal.ppat.1011650 (PMC10553834; doi:10.1371/journal.ppat.1011650)
Supplement: S3 Data — (XLSX) [file ppat.1011650.s021.xlsx]

## Sheet: proteinGroups
Protein IDs	MSMEG #	M. tuberculosis orthologue	Subcellular localization	Fasta headers	Unique peptides	Mol. weight [kDa]	Sequence length	Score	Sequence coverage [%]	Intensity	iBAQ peptides	iBAQ	MS/MS count	Peptide sequences
Q2YHI9	MSMEG_0380	Rv0451c (MmpS4)	periplasm	tr|Q2YHI9|Q2YHI9_MYCS2 MmpS4 OS=Mycolicibacterium smegmatis (strain ATCC 700084 / mc(2)155) OX=246196 GN=mmpS4 PE=3 SV=1	13	15.18	139	323.31	97.1	3.053e+09	8	330240000	85	AADSKPFDPK;AADSKPFDPKR;IIVDDEVK;IIVDDEVKAEK;LHNVFGAEK;LTYEVFGPPGTLADISYFDEDSNPQFVEK;RLTYEVFGPPGTLADISYFDEDSNPQFVEK;RLWIPLLVIAVVAVGGFTVSR;RLWIPLLVIAVVAVGGFTVSRLHNVFGAEK;RPSYADTK;TTAVGSIMAQGDSDTIGCR;VSLPWSLHFDIGK;VSNQTNAFTSCLLK
A0QP03;A0QY11	MSMEG_0226	Rv0677c (MmpS5)	periplasm	tr|A0QP03|A0QP03_MYCS2 MmpS5 protein OS=Mycolicibacterium smegmatis (strain ATCC 700084 / mc(2)155) OX=246196 GN=MSMEG_0226 PE=3 SV=1;tr|A0QY11|A0QY11_MYCS2 MmpS5 protein OS=Mycolicibacterium smegmatis (strain ATCC 700084 / mc(2)155) OX=246196 GN=MSMEG_349	9	15.409	142	294.03	80.3	1078900000	5	117050000	54	ITVDDELK;ITVDDELKDER;TFFGSGDDPSLASAK;TSNGVNAQTFCLVK;VDDTKPFDPK;VDDTKPFDPKVVIYEIYGEPGATADVNYLDLDAQPQR;VDGVSLPWTLTLSTTAPSVFPNIVAQGNGDSITCR;VRTFFGSGDDPSLASAK;VVIYEIYGEPGATADVNYLDLDAQPQR
A0R076	MSMEG_4287	Rv2219	membrane	tr|A0R076|A0R076_MYCS2 Integral membrane protein OS=Mycolicibacterium smegmatis (strain ATCC 700084 / mc(2)155) OX=246196 GN=MSMEG_4287 PE=4 SV=1	8	26.931	250	90.998	43.2	43621000	13	1746100	19	GPLPQAAK;KAEGQTGAAAWALDNLR;LPANITVK;LVGETPIYDIIVGNGEGEVPLAK;QMDAIESR;SQLWQAFQIQR;VIGRPGVIFVGEGAPNR;VTPGVAATGHFDAVHR
A0R2C0	MSMEG_5058	Rv1238	membrane	tr|A0R2C0|A0R2C0_MYCS2 ABC transporter, ATP-binding protein SugC OS=Mycolicibacterium smegmatis (strain ATCC 700084 / mc(2)155) OX=246196 GN=MSMEG_5058 PE=1 SV=1	9	43.656	406	54.735	31.3	23600000	18	1155900	15	ADIVESLGADKYVHFTTEGAGAESAQLAELAADSGAGTNQFIAR;AEIVLDR;ALTFSVR;DRDIAMVFQSYALYPHMTVR;ILDLSELLDR;LSIFDAATGLNLTR;MAEIVLDR;QNIAFPLTLAK;TGEQIELAIDTTK
A0R062	MSMEG_4273	Rv2206	membrane	tr|A0R062|A0R062_MYCS2 Integral membrane protein OS=Mycolicibacterium smegmatis (strain ATCC 700084 / mc(2)155) OX=246196 GN=MSMEG_4273 PE=4 SV=1	5	25.653	228	34.073	28.5	80111000	5	10190000	14	GPVAPAPLTAAEAR;LGFYASSR;MMAGEEAYLLPR;NNDDDKNVASDAADSAVDEQNGPAAEDRPR;RGPVAPAPLTAAEAR
A0R2B0	MSMEG_5048	Rv1249c	membrane	tr|A0R2B0|A0R2B0_MYCS2 Uncharacterized protein OS=Mycolicibacterium smegmatis (strain ATCC 700084 / mc(2)155) OX=246196 GN=MSMEG_5048 PE=4 SV=1	6	26.261	253	60.877	34.8	18684000	12	1363000	14	ALADLLGTGR;LLPVGIGALIGGVGNR;SQQPDATPAQIVSR;TSGAWLSDGAATLPLPAVSQLNSR;VLSHIIESSTR;WPATLHVLPSAQT
A0R261	MSMEG_4999	Rv1280c	membrane	tr|A0R261|A0R261_MYCS2 Bacterial extracellular solute-binding protein, family protein 5 OS=Mycolicibacterium smegmatis (strain ATCC 700084 / mc(2)155) OX=246196 GN=MSMEG_4999 PE=4 SV=1	6	61.075	568	109.95	18.1	16013000	22	561220	14	IPALQNNALDATGVASLDELEIAR;NIITTVAQR;QIATIAQNSLAQIGVELR;RAPSPSWYHFTFNGAPGSILADK;SNLANYGPAGIGDIDITK;SSTSDPEVFNK
A0QNG1	MSMEG_0028	Rv0014c	membrane	sp|A0QNG1|PKNB_MYCS2 Serine/threonine-protein kinase PknB OS=Mycolicibacterium smegmatis (strain ATCC 700084 / mc(2)155) OX=246196 GN=pknB PE=1 SV=1	10	66.317	625	78.497	19	11526000	24	253230	14	AGAATQDMPVPR;DPSFYLR;FRESPSPSTPEQK;HADVTPELDAVVLK;LTALGWTGVLDK;LTALGWTGVLDKGPDVR;TNAVVTQSPSAGTPVNK;TNAVVTQSPSAGTPVNKDAK;TTPQHLSDRYELGEILGFGGMSEVHLAR;VMDFGIAR
A0QV43	MSMEG_2441	Rv2903c	membrane	tr|A0QV43|A0QV43_MYCS2 Signal peptidase I OS=Mycolicibacterium smegmatis (strain ATCC 700084 / mc(2)155) OX=246196 GN=lepB PE=3 SV=1	7	31.178	289	42.224	35.6	20555000	15	809310	13	AATGLTVDGK;FTEPRPGDVVVFK;GLLCTGDPTAGTIPVENVIGK;GVQNALSFIGFVPPDENDLVKR;VHCTNLPADAQK;VIAVGGQTVECR;WGGISDVNPQTSS
A0QR99	MSMEG_1039	Rv3044 (FecB)	periplasm	tr|A0QR99|A0QR99_MYCS2 Periplasmic binding protein OS=Mycolicibacterium smegmatis (strain ATCC 700084 / mc(2)155) OX=246196 GN=MSMEG_1039 PE=4 SV=1	5	36.903	357	84.652	25.2	8687800	14	402410	12	AGAADDLIAGFEDAAR;IADAGVLGNQR;IVVLSGDQLDALCALGLQSR;KTGEDNDAAHFQASVVQLTENTVR;VFVVNNEVWQTGQNIVAAR
A0QRB3	MSMEG_1053	Rv3035	periplasm	tr|A0QRB3|A0QRB3_MYCS2 Uncharacterized protein OS=Mycolicibacterium smegmatis (strain ATCC 700084 / mc(2)155) OX=246196 GN=MSMEG_1053 PE=4 SV=1	7	44.643	427	46.238	25.8	12162000	15	511200	12	DEGDRGEIVWTR;DEQLWALNSADGTVK;GLADCPLAR;GPLASPVLSADGQTVYVSGR;GTVEGTPLDLVSGVDPTDSER;QGGHGQALLVFDTGDGR;VVTATSDGQVYGFSPA
A0R627	MSMEG_6402	Rv3807c	membrane	sp|A0R627|DPRP_MYCS2 Putative decaprenylphosphoryl-5-phosphoribose phosphatase MSMEG_6402 OS=Mycolicibacterium smegmatis (strain ATCC 700084 / mc(2)155) OX=246196 GN=MSMEG_6402 PE=3 SV=1	5	17.975	180	24.202	56.1	12571000	7	658220	10	ALSHFGEHSAGWVALAAAGALAQPAK;ERPSHPDIAVNVGTPSR;GEDAVLVAVQAALAGRPGVLTGAR;ISNSVGAEGDR;LVLGVHYPTDVVTGVVVGALVGK
A0QW31	MSMEG_2788	Rv2670c	membrane	tr|A0QW31|A0QW31_MYCS2 ATP/GTP-binding integral membrane protein OS=Mycolicibacterium smegmatis (strain ATCC 700084 / mc(2)155) OX=246196 GN=MSMEG_2788 PE=4 SV=1	8	37.149	345	45.849	30.4	10573000	19	273830	9	DLPPAPEPLSDAEVAER;FAAQDFLR;LDTIFSDEMLAGGFR;LLSALVER;MHGSSGVASLSDR;MHGSSGVASLSDRRPSVTPER;QFCEQAAER;YHALIEGVSEVFITGVHPIEDQSVALR
A0R0R8	MSMEG_4484	Rv2345	membrane	tr|A0R0R8|A0R0R8_MYCS2 Putative conserved transmembrane protein OS=Mycolicibacterium smegmatis (strain ATCC 700084 / mc(2)155) OX=246196 GN=MSMEG_4484 PE=4 SV=1	5	71.673	680	16.832	8.7	2761700	33	83687	9	AAESALSQAR;AFAFQVPDTLVDTAR;DAAVQAAGEAK;ITAVSDYIETR;TLEQAIFTAESR
A0QNG5	MSMEG_0033	Rv0018c	membrane	tr|A0QNG5|A0QNG5_MYCS2 Protein phosphatase 2C OS=Mycolicibacterium smegmatis (strain ATCC 700084 / mc(2)155) OX=246196 GN=MSMEG_0033 PE=4 SV=1	5	53.329	512	39.585	11.7	4364400	20	218220	8	ANNEDSVYAGAR;ASAFNPR;DDTFVQTLVDEGR;GVQGSFLGISLQEPYR;NELSLIGANENR
A0QW29	MSMEG_2786	Rv2672	membrane	tr|A0QW29|A0QW29_MYCS2 Hydrolase, alpha/beta fold family protein OS=Mycolicibacterium smegmatis (strain ATCC 700084 / mc(2)155) OX=246196 GN=MSMEG_2786 PE=4 SV=1	4	54.607	529	13.591	12.5	3251500	17	109030	7	AAVDSLLADAR;ELVVAWGK;LVLDSPLPLAIGAEAAAEQR;VKGQQAALDAFAAQCVATGCPLGPDPK
A0R610	MSMEG_6385	Rv3791	periplasm	sp|A0R610|DPRE2_MYCS2 Decaprenylphosphoryl-2-keto-beta-D-erythro-pentose reductase OS=Mycolicibacterium smegmatis (strain ATCC 700084 / mc(2)155) OX=246196 GN=dprE2 PE=1 SV=1	4	27.137	254	27.684	18.1	3476600	11	316050	6	AQGSGQIIAMSSAAGER;DAAVEQMR;IVLAVMPGDPGR;SNFVYGSTK
A0R0W4	MSMEG_4530	Rv2397c	membrane	tr|A0R0W4|A0R0W4_MYCS2 Sulfate ABC transporter, ATP-binding protein OS=Mycolicibacterium smegmatis (strain ATCC 700084 / mc(2)155) OX=246196 GN=cysA PE=4 SV=1	4	38.754	361	55.357	16.9	6487000	15	281180	6	AIAGLDQPDSGTVTINGR;SDTSTQTNTSAIVVR;VDNLLEVVGLSGFQTR;VPHIAGEAQVPR
A0R1Z9	MSMEG_4935	Rv1311	membrane	sp|A0R1Z9|ATPE_MYCS2 ATP synthase epsilon chain OS=Mycolicibacterium smegmatis (strain ATCC 700084 / mc(2)155) OX=246196 GN=atpC PE=1 SV=1	3	13.265	121	29.647	44.6	1917100	8	139540	5	IAVDGGFLSVTEETVR;ILVENAQFESEIDADAAKEDAASDDER;TTAGEIGILPR
A0R2Y3	MSMEG_5275	Rv1072	membrane	tr|A0R2Y3|A0R2Y3_MYCS2 Permease of the major facilitator superfamily protein OS=Mycolicibacterium smegmatis (strain ATCC 700084 / mc(2)155) OX=246196 GN=MSMEG_5275 PE=4 SV=1	2	29.343	278	13.758	14.4	5334200	5	448520	5	ESSNPVFR;TQGGYATFGTGAAGYGAQQVHAQQYAPEYLDK
A0QNL1	MSMEG_0083	Rv3883c	membrane	sp|A0QNL1|MYCP1_MYCS2 Mycosin-1 OS=Mycolicibacterium smegmatis (strain ATCC 700084 / mc(2)155) OX=246196 GN=mycP1 PE=1 SV=1	4	46.453	449	19.47	19.8	6367700	12	208700	5	HPGGGVDNYVGAGVIDPVAALTWEIPDGPEK;ICATPTVMPNSNFADRPWANDYLR;QDPNDPNTTQTAGSIR;RIDETSLGAAINYAVNVK
A0R2C4	MSMEG_5062	Rv1234	membrane	tr|A0R2C4|A0R2C4_MYCS2 Uncharacterized protein OS=Mycolicibacterium smegmatis (strain ATCC 700084 / mc(2)155) OX=246196 GN=MSMEG_5062 PE=4 SV=1	2	16.473	152	12.453	17.8	1009600	5	201910	3	DFSSTMQLVAGR;GWPIGSYPTYAEAQR
A0QQH1	MSMEG_0753	Rv0361	membrane	tr|A0QQH1|A0QQH1_MYCS2 Uncharacterized protein OS=Mycolicibacterium smegmatis (strain ATCC 700084 / mc(2)155) OX=246196 GN=MSMEG_0753 PE=4 SV=1	2	28.976	266	26.136	16.2	4651400	16	113100	3	FTAPSSFDGSTQK;VTLSSEHEPATEVFGLPTEPGQATPQGDER
A0R5Z2	MSMEG_6367	Rv3782	membrane	sp|A0R5Z2|GLFT1_MYCS2 Galactofuranosyltransferase GlfT1 OS=Mycolicibacterium smegmatis (strain ATCC 700084 / mc(2)155) OX=246196 GN=glfT1 PE=1 SV=1	2	34.04	302	25.676	8.3	1044000	12	86999	3	ELLATSLDAVVSQDR;GYLLSQPGLR
A0R5G6	MSMEG_6183	Rv3671c	membrane	tr|A0R5G6|A0R5G6_MYCS2 Serine protease OS=Mycolicibacterium smegmatis (strain ATCC 700084 / mc(2)155) OX=246196 GN=MSMEG_6183 PE=4 SV=1	2	40.928	396	25.079	10.6	3962700	12	330230	3	TPIVNVDAPDAALADDAVVAATRPSVVK;VREIIELNGPDIYR
A0QWU7	MSMEG_3069	Rv1410c	membrane	sp|A0QWU7|MFS55_MYCS2 Probable triacylglyceride transporter MSMEG_3069/MSMEI_2992 OS=Mycolicibacterium smegmatis (strain ATCC 700084 / mc(2)155) OX=246196 GN=MSMEG_3069 PE=3 SV=1	2	58.286	560	10.739	3.8	1859800	13	143060	3	AAGDAGSPMSLAER;LTAQAVR
A0QNE2	MSMEG_0007	Rv0007	membrane	tr|A0QNE2|A0QNE2_MYCS2 DUF3566 domain-containing protein OS=Mycolicibacterium smegmatis (strain ATCC 700084 / mc(2)155) OX=246196 GN=MSMEG_0007 PE=4 SV=1	1	27.228	260	10.498	6.5	1741500	9	193500	2	TEAYASELPDLSGPVPR
A0QRQ3	MSMEG_1199	Rv0585c	membrane	tr|A0QRQ3|A0QRQ3_MYCS2 Uncharacterized protein OS=Mycolicibacterium smegmatis (strain ATCC 700084 / mc(2)155) OX=246196 GN=MSMEG_1199 PE=4 SV=1	1	84.776	791	19.644	1.9	1369300	24	57053	2	GTPLDQCTDEATVGR
A0QSJ6	MSMEG_1502	Rv2688c	membrane	tr|A0QSJ6|A0QSJ6_MYCS2 ABC transporter, ATP-binding protein OS=Mycolicibacterium smegmatis (strain ATCC 700084 / mc(2)155) OX=246196 GN=MSMEG_1502 PE=4 SV=1	1	32.256	291	55.207	4.8	1490800	18	82820	1	EASLDDVFVEVTGR
