# Supplementary material for: Differentiating the roles of Mycobacterium tuberculosis substrate binding proteins, FecB and FecB2, in iron uptake
Source: PLoS Pathog. 2023 Sep 25;19(9):e1011650. doi: 10.1371/journal.ppat.1011650 (PMC10553834; doi:10.1371/journal.ppat.1011650)
Supplement: S4 Data — (XLSX) [file ppat.1011650.s022.xlsx]

## Sheet: Sheet1
UniProt Protein IDs	MSMEG #	M. tuberculosis orthologue	Subcellular localization	Fasta headers	Unique peptides	Mol. weight [kDa]	Sequence length	Sequence lengths	Q-value	Score	Sequence coverage [%]	Intensity	iBAQ peptides	iBAQ	MS/MS count	Peptide sequences
A0QPL3	MSMEG_0438	Rv0265c (FecB2)	periplasm	tr|A0QPL3|A0QPL3_MYCS2 Periplasmic binding protein OS=Mycolicibacterium smegmatis (strain ATCC 700084 / mc(2)155) OX=246196 GN=MSMEG_0438 PE=1 SV=1	31	33.658	317	317	0	323.31	96.8	295490000000	15	16364000000	590	ALLLGGTLYR;ALLLGGTLYRGGVQATPPGWR;DALLADPIVAQLAATR;DALLADPIVAQLAATRR;DEIASVLDGADVLIWTTESDQDR;DEIASVLDGADVLIWTTESDQDRDALLADPIVAQLAATR;DEIASVLDGADVLIWTTESDQDRDALLADPIVAQLAATRR;DQATIIGQAVFK;DRNIFTTK;ELAGAIAFASPLSYPVVADQLPPELAR;FTTVKTDHPQFSGK;FTTVKTDHPQFSGKK;GFLAVTAGLALVAACSTDKPGEVADDGSVTVR;GGVQATPPGWR;HAFGDTTIPGPPQR;KALLLGGTLYR;LSEIAPTVAQTGSEAFFEPWK;LSEIAPTVAQTGSEAFFEPWKDQATIIGQAVFK;NAEMTELIK;NAEMTEL…
A0QR99	MSMEG_1039/MSMEG_2319	Rv3044 (FecB)	periplasm	tr|A0QR99|A0QR99_MYCS2 Periplasmic binding protein OS=Mycolicibacterium smegmatis (strain ATCC 700084 / mc(2)155) OX=246196 GN=MSMEG_1039 PE=4 SV=1	12	36.903	357	357	0	323.31	54.9	722680000	14	14117000	68	AGAADDLIAGFEDAAR;DKADAVLK;DKADAVLKGDAWR;IADAGVLGNQR;IVAAALPDGSDAQPSYLGTVVHDVPPAGDR;IVVLSGDQLDALCALGLQSR;KTGEDNDAAHFQASVVQLTENTVR;NATADGADIAETTEVAGDPQR;RPDESCAPEPVAADPAPR;TGEDNDAAHFQASVVQLTENTVR;VFGADNFPGDVLAAVGLDRPAAQR;VFVVNNEVWQTGQNIVAAR
A0QQ65	MSMEG_0643	Rv1280c (OppA)	periplasm	tr|A0QQ65|A0QQ65_MYCS2 Extracellular solute-binding protein, family protein 5, putative OS=Mycolicibacterium smegmatis (strain ATCC 700084 / mc(2)155) OX=246196 GN=MSMEG_0643 PE=4 SV=1	6	60.56	551	551	0	108.29	12.9	77129000	21	1707400	10	ASDFTYAIQR;DAGADEVADAHVDK;DAGADEVADAHVDKIIVTQNK;MNELLTQQLTDETK;SYHHVLFNQDFTSFALK;VAIPELDAK
A0QQ61	MSMEG_0639	Rv1281c (OppD)	membrane	tr|A0QQ61|A0QQ61_MYCS2 Oligopeptide transport ATP-binding protein AppF OS=Mycolicibacterium smegmatis (strain ATCC 700084 / mc(2)155) OX=246196 GN=MSMEG_0639 PE=4 SV=1	4	36.981	336	336	0	34.602	17.3	70654000	19	915800	6	AVDGVSLTLHEGETLGLVGESGCGK;NVETVTPEAAHS;TPLLEVTDLVK;VGLQAEHYNR
A0R4L2	MSMEG_5873	Rv0756c	membrane	tr|A0R4L2|A0R4L2_MYCS2 Uncharacterized protein OS=Mycolicibacterium smegmatis (strain ATCC 700084 / mc(2)155) OX=246196 GN=MSMEG_5873 PE=4 SV=1	4	28.353	272	272	0	31.979	22.4	55617000	15	1466400	6	LLRPGGLVDQLTAEGGLLDR;LTAENGPVTR;TVTDSNPLTSR;VIAPGGLADQLLAHDGLIER
A0QNI9	MSMEG_0059	Rv3868 (EccA1)	membrane	sp|A0QNI9|ECCA1_MYCS2 ESX-1 secretion system protein EccA1 OS=Mycolicibacterium smegmatis (strain ATCC 700084 / mc(2)155) OX=246196 GN=eccA1 PE=3 SV=1	4	62.147	574	574	0	26.263	7.5	22414000	29	772890	5	AVIYGAGQR;DKLLVEAQAELDR;QLVEAGEQNR;VLEAATTLSQR
A0R665	MSMEG_6440	Rv3854c	membrane	sp|A0R665|ETHA_MYCS2 FAD-containing monooxygenase EthA OS=Mycolicibacterium smegmatis (strain ATCC 700084 / mc(2)155) OX=246196 GN=ethA PE=3 SV=1	1	55.099	492	492	0	22.329	2.6	0	27	0	1	AIAFSTAQYQLAR
A0QNJ2	MSMEG_0062	Rv3871 (EccC1b)	membrane	sp|A0QNJ2|ECC1B_MYCS2 ESX-1 secretion system protein EccCb1 OS=Mycolicibacterium smegmatis (strain ATCC 700084 / mc(2)155) OX=246196 GN=eccCb1 PE=3 SV=1	2	65.056	593	593	0	15.44	4	5933700	25	237350	3	EVVLSQLATGESR;LGDVNETQIDR
A0QQ62	MSMEG_0640	Rv1281c (OppD)	membrane	tr|A0QQ62|A0QQ62_MYCS2 Oligopeptide transport ATP-binding protein OppD OS=Mycolicibacterium smegmatis (strain ATCC 700084 / mc(2)155) OX=246196 GN=MSMEG_0640 PE=4 SV=1	2	36.058	328	328	0	13.56	6.7	11563000	18	642370	2	SALLQVNDLR;SVTAQTLIGLTR
A0QZ39	MSMEG_3886	Rv2093c (TatC)	membrane	tr|A0QZ39|A0QZ39_MYCS2 Sec-independent protein translocase protein TatC OS=Mycolicibacterium smegmatis (strain ATCC 700084 / mc(2)155) OX=246196 GN=tatC PE=3 SV=1	2	34.798	317	317	0	13.368	12.6	29728000	8	2518500	2	AAMEVPEDEAADIGSVEPIEPPAPVSGTTAGR;MQTPGIFK
A0QR05	MSMEG_0940	Rv0497	membrane	tr|A0QR05|A0QR05_MYCS2 Uncharacterized protein OS=Mycolicibacterium smegmatis (strain ATCC 700084 / mc(2)155) OX=246196 GN=MSMEG_0940 PE=4 SV=1	1	38.015	356	356	0	12.063	3.1	19955000	16	714930	2	DAEADYDAHLK
A0R0W4	MSMEG_4530	Rv2397c (CysA)	membrane	tr|A0R0W4|A0R0W4_MYCS2 Sulfate ABC transporter, ATP-binding protein OS=Mycolicibacterium smegmatis (strain ATCC 700084 / mc(2)155) OX=246196 GN=cysA PE=4 SV=1	2	38.754	361	361	0	11.978	7.5	2578100	15	171880	2	SDTSTQTNTSAIVVR;VPHIAGEAQVPR
A0QQB4	MSMEG_0695	Rv0342 (IniA)	membrane	tr|A0QQB4|A0QQB4_MYCS2 Isoniazid inductible protein IniA OS=Mycolicibacterium smegmatis (strain ATCC 700084 / mc(2)155) OX=246196 GN=MSMEG_0695 PE=4 SV=1	2	65.894	602	602	0	11.772	4.5	10836000	27	227190	2	AGLNVPVIPASSVLR;QIVDANIAHLQR
A0QRB4	MSMEG_1055	Rv3034c	membrane	tr|A0QRB4|A0QRB4_MYCS2 Hexapeptide transferase family protein OS=Mycolicibacterium smegmatis (strain ATCC 700084 / mc(2)155) OX=246196 GN=MSMEG_1055 PE=4 SV=1	2	27.786	247	247	0	11.666	10.5	19944000	15	102930	2	GCVLGAHAVVK;GDIPDHSIAVGAPAK
A0R647	MSMEG_6422	Rv3841 (BfrB)	unknown	sp|A0R647|BFRB_MYCS2 Ferritin BfrB OS=Mycolicibacterium smegmatis (strain ATCC 700084 / mc(2)155) OX=246196 GN=bfrB PE=1 SV=1	2	20.039	181	181	0	11.366	13.8	8081900	12	389140	2	AGSNLFHIEDFVAR;DALALALDQER
